# Supplementary material for: 2,6-Bis(4-methoxy­benzyl­idene)cyclo­hexa­none
Source: Acta Crystallogr Sect E Struct Rep Online. 2009 Mar 31;65(Pt 4):o928. doi: 10.1107/S160053680901112X (PMC2968856; doi:10.1107/S160053680901112X)
Supplement: Supplementary file 2 [file e-65-0o928-Isup2.hkl]

# 
# h,k,l, Fc-squared, Fo-squared, sigma(Fo-squared) and status flag 
# 
data_I
_shelx_title ' 090218d in P2(1)/c' 
_shelx_refln_list_code          4 
_shelx_F_calc_maximum      263.61 
_exptl_crystal_F_000       712.00 
_reflns_d_resolution_high  0.8403 
 
loop_ 
 _symmetry_equiv_pos_as_xyz 
 'x, y, z' 
 '-x, y+1/2, -z+1/2' 
 '-x, -y, -z' 
 'x, -y-1/2, z-1/2' 
 
_cell_length_a     9.0129 
_cell_length_b     9.4874 
_cell_length_c    20.9416 
_cell_angle_alpha  90.000 
_cell_angle_beta  100.518 
_cell_angle_gamma  90.000 
 
_shelx_F_squared_multiplier     1.000 
 
loop_ 
 _refln_index_h 
 _refln_index_k 
 _refln_index_l 
 _refln_F_squared_calc 
 _refln_F_squared_meas 
 _refln_F_squared_sigma 
 _refln_observed_status 
   1   0   0      172.36      166.24      8.99 o 
   2   0   0     2106.22     1832.39     36.69 o 
   3   0   0        2.98        2.25      6.74 o 
   4   0   0     1194.44     1132.98     41.93 o 
   5   0   0      176.73      151.26     17.22 o 
   6   0   0       19.49       13.61     11.61 o 
   7   0   0      151.13      157.56     17.38 o 
   8   0   0        7.80       17.80     11.38 o 
   9   0   0       37.79       44.18     20.97 o 
  10   0   0        0.17        9.73     14.98 o 
   1   1   0      150.61      174.75      5.59 o 
   2   1   0      277.46      358.51     96.23 o 
   3   1   0      468.90      496.71     20.71 o 
   4   1   0        7.47        5.51      5.04 o 
   5   1   0      563.40      648.00     21.40 o 
   6   1   0        5.21        5.51      7.02 o 
   7   1   0       11.62       14.71     10.32 o 
   8   1   0       19.35       18.24     11.51 o 
   9   1   0        1.63       26.96     20.22 o 
  10   1   0        1.41       31.83     14.83 o 
   0   2   0    45960.48    49363.14    233.51 o 
   1   2   0      125.09      110.69      7.44 o 
   2   2   0     1688.09     1836.84     36.98 o 
   3   2   0      547.49      628.77     13.87 o 
   4   2   0      502.30      572.96     25.57 o 
   5   2   0       14.65       10.96      6.19 o 
   6   2   0        5.94       11.06      7.49 o 
   7   2   0        0.26       -1.29      7.87 o 
   8   2   0        0.68        7.49     11.12 o 
  10   2   0        0.05       11.98     14.98 o 
   1   3   0      830.56      964.05     16.12 o 
   2   3   0      164.69      203.09      9.12 o 
   3   3   0      267.75      276.41      9.73 o 
   4   3   0       87.65      106.25      7.52 o 
   5   3   0      227.92      228.61     11.25 o 
   6   3   0        0.36        3.18      5.68 o 
   7   3   0       10.58       -4.09      7.00 o 
   8   3   0       51.34       35.94     11.12 o 
   9   3   0        4.50       21.27     13.21 o 
  10   3   0        2.00        3.00     19.47 o 
   0   4   0        3.70        1.87      6.55 o 
   1   4   0      185.77      217.50     11.35 o 
   2   4   0       98.33       88.03      4.82 o 
   3   4   0     1817.62     2026.08     23.12 o 
   4   4   0       89.82       77.38      6.64 o 
   5   4   0        1.68        0.48      6.84 o 
   6   4   0       87.23       79.70     11.03 o 
   7   4   0       16.71       21.09      9.77 o 
   8   4   0        2.49        3.48     12.90 o 
   9   4   0        0.52       -6.59     13.21 o 
   1   5   0       29.45       34.13      7.76 o 
   2   5   0       31.41       34.08      7.00 o 
   3   5   0      153.98      135.99     12.25 o 
   4   5   0        1.06       -0.53      6.71 o 
   5   5   0      142.97      141.24     12.23 o 
   6   5   0       12.12        9.33      8.01 o 
   7   5   0       22.16       22.10     13.49 o 
   8   5   0       19.91       26.44     14.55 o 
   9   5   0        1.24       -7.94     11.64 o 
   0   6   0       17.96       11.34      8.99 o 
   1   6   0       78.86       71.81     12.73 o 
   2   6   0        2.82        1.70      6.84 o 
   3   6   0        0.27       -8.81      7.78 o 
   4   6   0        0.51        3.22      7.89 o 
   5   6   0      199.62      193.51     15.25 o 
   6   6   0       15.02       12.31      8.06 o 
   7   6   0        2.47       18.24     13.85 o 
   8   6   0        2.10        5.57     10.77 o 
   1   7   0       12.61        4.71      8.01 o 
   2   7   0        5.48       12.86      9.86 o 
   3   7   0        2.70       -2.43      7.27 o 
   4   7   0       10.69        8.64      8.49 o 
   5   7   0       39.61       30.37     11.63 o 
   6   7   0       28.28       30.11     10.32 o 
   7   7   0        3.97        5.62     11.30 o 
   8   7   0        0.44       -3.63     10.77 o 
   0   8   0       22.36       15.48     11.69 o 
   1   8   0      115.58      105.67     13.03 o 
   2   8   0        2.90        0.56      8.13 o 
   3   8   0       82.18       97.37     13.24 o 
   4   8   0       34.04       27.88     10.03 o 
   5   8   0        2.89        9.51      9.20 o 
   6   8   0        2.42       -5.62     11.12 o 
   7   8   0        4.22      -18.23     16.14 o 
   1   9   0       13.86       23.19     10.09 o 
   2   9   0       63.46       57.58     12.37 o 
   3   9   0        0.07       -6.86      9.20 o 
   4   9   0        3.64       10.63     12.21 o 
   5   9   0        1.34        7.67     11.87 o 
   6   9   0        0.34        1.27     14.57 o 
   0  10   0        1.97       24.71     17.22 o 
   1  10   0        3.23       -5.08      9.28 o 
   2  10   0       27.79       39.63     11.90 o 
   3  10   0       18.81       28.44     11.78 o 
   4  10   0       15.18       15.03     11.66 o 
   1  11   0        0.00        0.96     13.48 o 
   2  11   0        1.14       -4.51     11.13 o 
 -10   1   1        7.37       15.73     20.22 o 
  -9   1   1        7.24       19.85     10.65 o 
  -8   1   1        1.21       11.91     10.48 o 
  -7   1   1      323.36      360.49     20.32 o 
  -6   1   1      206.44      204.65     14.35 o 
  -5   1   1      188.67      199.06     22.74 o 
  -4   1   1       34.57       45.28      6.76 o 
  -3   1   1      231.37      252.75     11.67 o 
  -2   1   1    69489.74    72808.80   2814.27 o 
  -1   1   1     2041.89     2301.49     25.14 o 
   0   1   1     1899.04     1939.49     12.11 o 
   1   1   1     1239.68     1377.47     12.59 o 
   2   1   1      291.26      278.82      8.93 o 
   3   1   1      134.22      136.71      8.19 o 
   4   1   1        1.38        2.86      4.16 o 
   5   1   1       12.60       -0.72      7.42 o 
   6   1   1      204.15      183.71     13.17 o 
   7   1   1       42.43       33.37      8.95 o 
   8   1   1        2.57       -6.46      9.70 o 
   9   1   1        0.64        3.19     12.96 o 
  10   1   1        2.58       30.19     15.03 o 
 -10   2   1        0.06       -4.49     16.47 o 
  -9   2   1        4.59        9.73     14.23 o 
  -8   2   1       23.00       19.90      9.22 o 
  -7   2   1      132.83      145.08     14.43 o 
  -6   2   1        8.96       12.81      9.49 o 
  -5   2   1      141.19      135.60     14.27 o 
  -4   2   1       63.59       53.01      8.47 o 
  -3   2   1        3.53        3.57      4.72 o 
  -2   2   1    34521.52    41696.09    783.24 o 
  -1   2   1       75.84       81.74      7.92 o 
   0   2   1      112.63      135.29      7.51 o 
   1   2   1      239.16      293.08      7.14 o 
   2   2   1      163.41      143.78      6.05 o 
   3   2   1      490.14      458.87     20.91 o 
   4   2   1      173.63      171.53     10.32 o 
   5   2   1      541.89      506.13     20.85 o 
   6   2   1       73.18       67.20      9.20 o 
   7   2   1       63.66       59.37     10.06 o 
   8   2   1       12.28        2.59     10.32 o 
   9   2   1        2.87       24.71     16.47 o 
  10   2   1        0.08       26.21     18.72 o 
 -10   3   1        0.16        1.50     12.73 o 
  -9   3   1        0.38       11.40     11.34 o 
  -8   3   1        4.25       11.54      9.54 o 
  -7   3   1        0.07      -10.03      7.76 o 
  -6   3   1       12.49       10.29      6.31 o 
  -5   3   1      846.78      990.68     23.01 o 
  -4   3   1      366.63      357.88     12.33 o 
  -3   3   1       38.26       26.25      4.33 o 
  -2   3   1     4479.85     5167.14     83.26 o 
  -1   3   1     1643.17     1758.80     71.53 o 
   0   3   1     2958.12     3233.51     37.82 o 
   1   3   1      882.14      864.05     13.29 o 
   2   3   1       31.55       37.60      4.38 o 
   3   3   1        1.18        0.55      3.57 o 
   4   3   1      236.38      213.19     10.01 o 
   5   3   1        4.98       12.24      5.46 o 
   6   3   1        3.42        0.08      5.12 o 
   7   3   1       46.28       43.60      8.37 o 
   8   3   1        7.93       12.73     11.65 o 
   9   3   1        0.15        8.99     17.97 o 
  10   3   1        0.01        4.19      8.56 o 
  -9   4   1        0.43        3.47     10.94 o 
  -8   4   1       11.95       16.44     11.98 o 
  -7   4   1      200.54      192.31     16.22 o 
  -6   4   1       45.36       62.70     10.56 o 
  -5   4   1      165.65      164.54     13.17 o 
  -4   4   1        8.48        8.53      4.77 o 
  -3   4   1      259.99      293.31      9.73 o 
  -2   4   1     2374.27     2621.85     79.56 o 
  -1   4   1     1019.27     1223.98     24.78 o 
   0   4   1        4.73        3.88      4.50 o 
   1   4   1     1077.25     1119.98     20.97 o 
   2   4   1      819.94      897.07     25.62 o 
   3   4   1       91.93       85.35      6.79 o 
   4   4   1       78.78       67.29      6.76 o 
   5   4   1       13.28       16.80      8.50 o 
   6   4   1       89.53       79.32     11.51 o 
   7   4   1       60.00       63.22     16.10 o 
   8   4   1       10.52       10.22     10.94 o 
   9   4   1        4.59       11.98     20.22 o 
  -9   5   1        1.43       -0.36     14.18 o 
  -8   5   1       29.40       29.87     11.69 o 
  -7   5   1        2.29       13.51     10.35 o 
  -6   5   1        8.46       12.50      7.72 o 
  -5   5   1       62.20       46.73      8.88 o 
  -4   5   1      134.98      142.24     13.03 o 
  -3   5   1        9.72        3.98      6.41 o 
  -2   5   1      347.80      398.42     16.70 o 
  -1   5   1       77.71      111.12      9.79 o 
   0   5   1       50.44       54.31      6.78 o 
   1   5   1       21.48       26.39      7.64 o 
   2   5   1      614.66      691.12     14.39 o 
   3   5   1        1.38        0.87      5.97 o 
   4   5   1        0.50        0.57      6.02 o 
   5   5   1        1.41       -1.29      6.62 o 
   6   5   1       54.34       38.09      9.63 o 
   7   5   1        1.99        4.91     10.39 o 
   8   5   1        1.60       -0.75      9.53 o 
   9   5   1        0.47      -13.33     13.74 o 
  -9   6   1        3.79        7.58     13.11 o 
  -8   6   1        0.92       -6.92     13.43 o 
  -7   6   1       27.21       26.88     11.12 o 
  -6   6   1        0.18        2.09      8.83 o 
  -5   6   1       86.90      109.13     13.31 o 
  -4   6   1        3.12       -0.80      6.81 o 
  -3   6   1       44.80       44.38      8.70 o 
  -2   6   1       30.90       16.75      7.78 o 
  -1   6   1      243.27      254.73     15.69 o 
   0   6   1      128.57      114.76      9.35 o 
   1   6   1      832.05      865.22     27.61 o 
   2   6   1       47.13       37.97      8.01 o 
   3   6   1       64.82       67.09      9.68 o 
   4   6   1       45.58       48.57      9.97 o 
   5   6   1       65.50       71.69     11.32 o 
   6   6   1       41.44       24.74      9.56 o 
   7   6   1        3.45       -3.48      8.95 o 
   8   6   1        0.05       -7.86     16.10 o 
  -8   7   1        0.01        0.51     12.95 o 
  -7   7   1        0.45       -4.99     14.27 o 
  -6   7   1        7.09        0.25      8.36 o 
  -5   7   1        9.52        2.55      9.49 o 
  -4   7   1       14.44       10.24      8.04 o 
  -3   7   1       90.61      121.92     13.74 o 
  -2   7   1        1.50        8.32      8.01 o 
  -1   7   1       43.82       37.15      9.77 o 
   0   7   1      123.90      119.28     10.15 o 
   1   7   1      109.11      101.58     11.78 o 
   2   7   1       16.52       17.82      8.45 o 
   3   7   1      141.97      182.46     14.98 o 
   4   7   1        0.28       -7.76      6.62 o 
   5   7   1        0.37        3.42     10.03 o 
   6   7   1       15.58       11.90     14.80 o 
   7   7   1        5.83        0.46     10.85 o 
   8   7   1        0.70        1.52     15.45 o 
  -7   8   1       12.82        4.46     21.34 o 
  -6   8   1        0.03        5.09     11.03 o 
  -5   8   1        2.87       15.56     10.75 o 
  -4   8   1        3.72        7.55      9.66 o 
  -3   8   1       14.92        6.66     10.36 o 
  -2   8   1       36.52       47.48     12.07 o 
  -1   8   1        0.05       -2.32      8.95 o 
   0   8   1      194.90      205.64     16.00 o 
   1   8   1        2.89       15.38      9.91 o 
   2   8   1       45.76       54.63     11.22 o 
   3   8   1       56.15       58.99     11.19 o 
   4   8   1       15.58       15.31     10.95 o 
   5   8   1        0.08       -3.87     10.15 o 
   6   8   1        1.53      -16.66     14.02 o 
   7   8   1        2.48      -11.83     12.46 o 
  -6   9   1        4.16        8.60     19.84 o 
  -5   9   1        3.56        5.98      9.50 o 
  -4   9   1        0.38        1.79      9.57 o 
  -3   9   1        0.15        8.00     10.78 o 
  -2   9   1        1.03        1.46      8.50 o 
  -1   9   1       25.14       30.23      9.78 o 
   0   9   1        3.51        1.72      8.68 o 
   1   9   1        2.65        1.73      8.78 o 
   2   9   1      101.72      141.06     15.96 o 
   3   9   1        8.42        1.91      9.32 o 
   4   9   1       59.43       55.42     13.07 o 
   5   9   1        0.33       -4.35     13.31 o 
   6   9   1        0.25       -7.61     16.67 o 
  -4  10   1        0.30        7.17     12.37 o 
  -3  10   1        0.04       -1.16     10.16 o 
  -2  10   1       23.12       29.26     13.51 o 
  -1  10   1       17.53       28.20     10.68 o 
   0  10   1       23.24       31.68     15.61 o 
   1  10   1       88.12      106.10     15.26 o 
   2  10   1       29.06       18.30     11.31 o 
   3  10   1        6.02       11.97     11.40 o 
   4  10   1        2.12        9.17     10.81 o 
  -2  11   1        4.99       -1.46      9.43 o 
  -1  11   1        5.04       20.16     13.67 o 
   0  11   1        0.54       10.02     12.41 o 
   1  11   1       20.17       31.10     11.30 o 
   2  11   1       20.03       24.29     10.65 o 
  -9   0   2      235.72      313.60     27.52 o 
  -8   0   2       12.76       30.39     13.43 o 
  -6   0   2        8.86       15.73     13.48 o 
  -5   0   2       65.21       62.15     16.47 o 
  -4   0   2      658.29      652.23     32.95 o 
  -3   0   2     5134.03     6163.64    101.84 o 
  -2   0   2     6591.19     6436.22     83.87 o 
  -1   0   2      506.36      385.68     13.48 o 
   0   0   2     1425.24     1167.43     20.22 o 
   1   0   2      306.86      384.90     15.73 o 
   2   0   2     1661.81     1661.44     18.91 o 
   3   0   2      841.27      797.74     16.85 o 
   4   0   2     1594.53     1571.42     27.09 o 
   5   0   2        0.00       -4.15      4.89 o 
   6   0   2        6.92       13.20      7.19 o 
   7   0   2       65.52       66.10     10.08 o 
   8   0   2        2.32       -0.75     12.73 o 
   9   0   2        0.01        2.25     17.22 o 
  10   0   2        7.58       35.20     22.46 o 
 -10   1   2        1.10       31.45     16.47 o 
  -9   1   2        1.36       20.55     11.03 o 
  -8   1   2        5.24       13.13     10.26 o 
  -7   1   2       14.34       12.25      7.58 o 
  -6   1   2       96.05       85.61     11.36 o 
  -5   1   2       99.34       88.51     10.63 o 
  -4   1   2     3266.78     3755.02     48.26 o 
  -3   1   2     3032.74     3356.80     71.61 o 
  -2   1   2     2821.01     3288.97    114.70 o 
  -1   1   2       28.22       17.33      2.19 o 
   0   1   2      174.21      175.04      4.00 o 
   1   1   2     1238.81     1182.96     16.32 o 
   2   1   2     1667.90     1869.97     98.17 o 
   3   1   2      492.67      483.78     22.76 o 
   4   1   2      431.93      421.52     28.05 o 
   5   1   2        1.05       -0.30      4.72 o 
   6   1   2       11.74        1.56      5.86 o 
   7   1   2        1.63       -8.18      7.39 o 
   8   1   2        1.64       -4.87      8.47 o 
   9   1   2        3.83       14.75     10.94 o 
  10   1   2        0.57       14.28     14.18 o 
 -10   2   2        1.98       -0.75     15.73 o 
  -9   2   2       78.37       90.54     17.06 o 
  -8   2   2        2.84        2.85     10.24 o 
  -7   2   2      236.97      198.98     18.97 o 
  -6   2   2       72.44       61.05     12.43 o 
  -5   2   2       50.27       54.18      7.98 o 
  -4   2   2     2189.36     2685.48     74.62 o 
  -3   2   2      374.62      476.72     17.76 o 
  -2   2   2      162.52      162.91      9.02 o 
  -1   2   2      727.43      694.47     10.79 o 
   0   2   2     5730.03     6180.92     51.44 o 
   1   2   2       44.34       54.14      4.54 o 
   2   2   2       56.67       67.25      6.16 o 
   3   2   2      134.25      129.66      8.01 o 
   4   2   2      422.00      401.37     18.53 o 
   5   2   2       46.70       42.65      7.20 o 
   6   2   2        0.00        5.65      6.74 o 
   7   2   2        3.76        2.95      8.09 o 
   8   2   2       10.14        9.44      9.25 o 
   9   2   2        0.26       20.22     17.97 o 
  10   2   2       16.78       25.46     14.98 o 
 -10   3   2        6.68       14.74     15.03 o 
  -9   3   2        0.75        5.98     12.77 o 
  -8   3   2        8.97       14.11      9.54 o 
  -7   3   2       16.05       12.38      7.98 o 
  -6   3   2      182.06      198.15     12.65 o 
  -5   3   2      171.08      152.77     12.77 o 
  -4   3   2     5025.52     5697.54     62.34 o 
  -3   3   2      289.86      340.26     10.04 o 
  -2   3   2     1464.48     1649.31     27.47 o 
  -1   3   2     4971.73     5196.05    128.19 o 
   0   3   2       19.01       22.43      4.65 o 
   1   3   2       47.79       42.23      4.49 o 
   2   3   2      123.56      107.30      6.24 o 
   3   3   2      125.73      120.17      7.03 o 
   4   3   2       44.21       31.00      5.16 o 
   5   3   2      379.02      415.85     14.90 o 
   6   3   2        0.02       -1.23      5.96 o 
   7   3   2       45.23       37.26      9.74 o 
   8   3   2       19.47       24.97     13.11 o 
   9   3   2       13.76       28.42     11.64 o 
  -9   4   2        2.20       20.32     14.98 o 
  -8   4   2        3.10        1.63      8.38 o 
  -7   4   2       16.80       10.64      8.49 o 
  -6   4   2      101.71       98.33     12.66 o 
  -5   4   2        0.00        0.40      5.93 o 
  -4   4   2     1835.81     2091.91     37.38 o 
  -3   4   2       43.81       52.72      8.01 o 
  -2   4   2       74.03       67.97      8.47 o 
  -1   4   2       15.71       23.64      3.71 o 
   0   4   2      688.72      755.68     14.25 o 
   1   4   2        7.67        6.35      4.41 o 
   2   4   2       79.48       76.42      6.01 o 
   3   4   2      132.22      115.37      7.28 o 
   4   4   2       10.49        7.00      5.11 o 
   5   4   2       93.04       76.89      8.30 o 
   6   4   2       41.06       31.91      9.38 o 
   7   4   2        3.16       12.97     15.35 o 
   8   4   2        0.39       -0.60     10.07 o 
   9   4   2        4.05       15.45     10.40 o 
  -9   5   2        8.95       24.16     15.83 o 
  -8   5   2        0.90       -2.04     10.86 o 
  -7   5   2       28.49       25.02     10.21 o 
  -6   5   2       13.94       19.39      8.80 o 
  -5   5   2       12.13       17.80      7.81 o 
  -4   5   2      417.28      472.24     26.36 o 
  -3   5   2     1062.16     1176.76     56.93 o 
  -2   5   2      115.87       99.48      9.63 o 
  -1   5   2     2484.01     2661.45     55.70 o 
   0   5   2        0.00        1.48      4.98 o 
   1   5   2       48.58       41.65      6.12 o 
   2   5   2      421.37      441.02     13.00 o 
   3   5   2      188.43      200.21      9.68 o 
   4   5   2       37.04       29.84      7.85 o 
   5   5   2       53.31       66.29      9.72 o 
   6   5   2       28.52       37.10     14.23 o 
   7   5   2       15.82       19.21     13.43 o 
   8   5   2        2.44       -4.58     13.43 o 
   9   5   2        1.96       -1.93      6.37 o 
  -9   6   2       18.98       11.38     13.21 o 
  -8   6   2       15.25       24.83     14.92 o 
  -7   6   2        0.16       -5.43      8.93 o 
  -6   6   2        0.38       -0.53      8.49 o 
  -5   6   2        8.06       16.53      9.13 o 
  -4   6   2      388.03      401.03     20.60 o 
  -3   6   2        0.07       -7.06      5.93 o 
  -2   6   2      247.00      217.95     14.25 o 
  -1   6   2        0.41        2.51      6.10 o 
   0   6   2      618.85      699.52     22.99 o 
   1   6   2       26.78       25.83      7.66 o 
   2   6   2        3.72        3.46      7.61 o 
   3   6   2        7.53        3.49      6.94 o 
   4   6   2       51.91       51.15     10.47 o 
   5   6   2       58.61       64.25     11.33 o 
   6   6   2       23.82       19.09     12.03 o 
   7   6   2        0.46        7.03     12.96 o 
   8   6   2        4.34       -5.67     11.87 o 
  -8   7   2        0.32       -6.65     13.31 o 
  -7   7   2        0.01       -4.33     11.57 o 
  -6   7   2        4.09        5.83      8.91 o 
  -5   7   2        0.10       -1.24      7.34 o 
  -4   7   2        6.79       -3.36      7.28 o 
  -3   7   2       69.45       61.83     11.55 o 
  -2   7   2      230.57      234.20     16.76 o 
  -1   7   2       20.50       13.95      8.82 o 
   0   7   2       30.00       30.70     10.38 o 
   1   7   2       39.84       31.21      9.54 o 
   2   7   2       13.78       13.37      8.87 o 
   3   7   2       37.49       26.16      9.42 o 
   4   7   2       29.37       23.24     12.95 o 
   5   7   2       15.15       23.80      9.46 o 
   6   7   2       12.35        0.69     10.48 o 
   7   7   2       24.72       22.46     13.58 o 
   8   7   2        0.16       14.98     16.41 o 
  -7   8   2       10.30        1.12     12.19 o 
  -6   8   2        3.15       14.12     10.88 o 
  -5   8   2        0.70       -1.98      8.67 o 
  -4   8   2       54.88       53.55     13.22 o 
  -3   8   2        0.90       -0.04      9.78 o 
  -2   8   2        8.86       10.19      9.00 o 
  -1   8   2      124.99      131.58     15.09 o 
   0   8   2       77.28       78.15     12.40 o 
   1   8   2       10.05        9.02      8.49 o 
   2   8   2       36.20       32.04     10.21 o 
   3   8   2       18.70       31.45     11.70 o 
   4   8   2       87.80       67.70     12.61 o 
   5   8   2       14.96       14.06     14.03 o 
   6   8   2        0.05      -17.81     14.23 o 
   7   8   2        1.98        9.62     13.83 o 
  -6   9   2        9.55       -1.44     11.35 o 
  -5   9   2        3.35        7.23     11.16 o 
  -4   9   2        0.72       -7.06      8.14 o 
  -3   9   2        1.89        4.22      9.72 o 
  -2   9   2        6.98       20.82     10.56 o 
  -1   9   2      209.23      267.14     20.28 o 
   0   9   2       93.83      105.73     14.41 o 
   1   9   2       51.21       72.78     13.10 o 
   2   9   2        2.50        5.57      9.98 o 
   3   9   2        0.35       -0.98      9.65 o 
   4   9   2       15.39       19.36     11.20 o 
   5   9   2       16.02        5.99     13.67 o 
   6   9   2        0.72      -10.70     17.20 o 
  -4  10   2        5.81        0.39     11.52 o 
  -3  10   2       19.94       37.53     12.62 o 
  -2  10   2       12.41       19.96     12.06 o 
  -1  10   2        0.48        0.00     11.69 o 
   0  10   2       77.19       88.89     16.85 o 
   1  10   2       17.73       15.55     10.21 o 
   2  10   2       72.30       78.00     15.04 o 
   3  10   2        1.17       -8.75     15.23 o 
   4  10   2        1.14        7.92     17.98 o 
  -2  11   2        1.43        0.43      9.22 o 
  -1  11   2        1.14       22.30     16.10 o 
   0  11   2        7.76       10.97     13.31 o 
   1  11   2        0.51        6.27     11.72 o 
   2  11   2        0.19        8.58     17.06 o 
 -10   1   3        0.31       25.46     19.47 o 
  -9   1   3       41.52       53.49     12.45 o 
  -8   1   3       83.00       93.46     14.04 o 
  -7   1   3      127.05      121.09     13.99 o 
  -6   1   3       18.03       12.55      7.20 o 
  -5   1   3      409.00      423.05     18.88 o 
  -4   1   3        5.82        3.56      6.23 o 
  -3   1   3     3228.41     3429.50    187.96 o 
  -2   1   3     4310.55     4474.16     42.94 o 
  -1   1   3       76.28       92.75      3.19 o 
   0   1   3     3237.16     3645.87     21.59 o 
   1   1   3        0.01       -1.40      3.89 o 
   2   1   3       21.38       19.89      3.61 o 
   3   1   3        9.07        6.82      3.80 o 
   4   1   3       75.71       70.88      6.09 o 
   5   1   3      375.46      367.34     13.40 o 
   6   1   3       19.73       24.63      5.70 o 
   7   1   3       45.91       41.14     10.32 o 
   8   1   3       14.67       29.34     13.43 o 
   9   1   3        1.27        3.74     12.90 o 
  10   1   3       14.86       24.58     21.34 o 
 -10   2   3        0.01       27.71     17.97 o 
  -9   2   3        5.10       17.90     10.62 o 
  -8   2   3       92.47       92.86     14.30 o 
  -7   2   3        0.53        4.80      7.71 o 
  -6   2   3      208.77      198.06     12.44 o 
  -5   2   3      605.36      607.69     18.96 o 
  -4   2   3     1621.59     1641.19     39.56 o 
  -3   2   3        0.11       -0.58      5.09 o 
  -2   2   3     3547.20     3764.88     43.34 o 
  -1   2   3     1402.64     1573.37     22.71 o 
   0   2   3      307.36      324.10      7.88 o 
   1   2   3      340.08      322.23      7.50 o 
   2   2   3     1795.04     1780.62     37.29 o 
   3   2   3      132.94      125.68      7.76 o 
   4   2   3       28.46       19.82      5.72 o 
   5   2   3       28.70       24.15      6.22 o 
   6   2   3       32.67       23.88      6.54 o 
   7   2   3       15.35        6.46      6.89 o 
   8   2   3        0.36       10.86     12.18 o 
   9   2   3        9.18       24.76     13.49 o 
  10   2   3        1.89       11.23     11.98 o 
 -10   3   3        0.01       -1.50     14.98 o 
  -9   3   3        6.47        5.22      9.11 o 
  -8   3   3       13.37        4.61      7.81 o 
  -7   3   3       47.66       38.03      9.58 o 
  -6   3   3      186.48      214.20     16.42 o 
  -5   3   3      996.66     1126.37     35.68 o 
  -4   3   3      239.38      265.39     14.77 o 
  -3   3   3      117.71      133.21      9.57 o 
  -2   3   3     1231.47     1155.98     22.42 o 
  -1   3   3      409.84      409.46      7.60 o 
   0   3   3      230.94      270.49      7.62 o 
   1   3   3       37.69       37.73      4.69 o 
   2   3   3     1945.89     1823.99     38.59 o 
   3   3   3        7.90        2.68      4.14 o 
   4   3   3       14.26        5.74      5.01 o 
   5   3   3       70.42       73.79      7.42 o 
   6   3   3        0.63       -1.58      7.19 o 
   7   3   3        0.43        1.66      7.60 o 
   8   3   3       46.90       50.13     13.67 o 
   9   3   3        0.05        6.14      9.73 o 
 -10   4   3        6.83        5.99     17.22 o 
  -9   4   3        9.79        9.86     13.67 o 
  -8   4   3        0.67       -2.13      8.08 o 
  -7   4   3       27.13       30.55      9.34 o 
  -6   4   3      269.31      278.44     17.85 o 
  -5   4   3      139.55      121.93     16.56 o 
  -4   4   3     1557.63     1576.77     25.62 o 
  -3   4   3     2660.12     2903.92     60.20 o 
  -2   4   3     1918.00     2133.40     61.61 o 
  -1   4   3       61.25       69.84      4.67 o 
   0   4   3       59.02       60.31      5.29 o 
   1   4   3      684.71      741.38     15.33 o 
   2   4   3       39.54       45.25      5.65 o 
   3   4   3      144.38      157.37     10.48 o 
   4   4   3        4.46        0.01      4.97 o 
   5   4   3       81.55       66.07      7.50 o 
   6   4   3      106.74       87.18     13.11 o 
   7   4   3        5.22        9.86      7.51 o 
   8   4   3        5.90        1.74      7.60 o 
   9   4   3       19.06       14.07      9.90 o 
  -9   5   3        6.12       11.83     15.65 o 
  -8   5   3        8.65       24.96     10.11 o 
  -7   5   3        6.03        6.56      8.44 o 
  -6   5   3      410.44      471.08     24.12 o 
  -5   5   3       33.12       34.37      9.54 o 
  -4   5   3        0.72       -2.14      6.39 o 
  -3   5   3      193.48      163.79     12.55 o 
  -2   5   3       32.00       37.75      7.71 o 
  -1   5   3      724.55      805.93     14.44 o 
   0   5   3      692.91      657.45     14.35 o 
   1   5   3       61.46       52.69      6.35 o 
   2   5   3       33.12       21.20      5.23 o 
   3   5   3      441.16      462.09     13.84 o 
   4   5   3        0.13       -4.89      5.75 o 
   5   5   3        2.38        5.44      7.50 o 
   6   5   3       34.52       33.16     11.91 o 
   7   5   3       45.27       52.55     16.85 o 
   8   5   3        5.71       12.55      9.79 o 
   9   5   3        3.92       11.35     14.98 o 
  -9   6   3        0.03       -5.35     12.68 o 
  -8   6   3       16.11       22.98     12.28 o 
  -7   6   3        2.77       -9.57      7.44 o 
  -6   6   3       18.50        6.81      9.18 o 
  -5   6   3      103.66       81.32     12.06 o 
  -4   6   3      103.77       89.49     12.00 o 
  -3   6   3       57.72       51.86      9.92 o 
  -2   6   3       35.00       54.35      8.93 o 
  -1   6   3       14.64       18.91      6.46 o 
   0   6   3       28.66       24.18      5.97 o 
   1   6   3      152.88      131.24      8.91 o 
   2   6   3       36.65       26.23      8.30 o 
   3   6   3       18.32       22.93      8.36 o 
   4   6   3      194.24      179.41     14.55 o 
   5   6   3       36.43       24.97      8.68 o 
   6   6   3        7.17        2.44     11.16 o 
   7   6   3        6.89        6.33     12.03 o 
   8   6   3        0.91       -1.99     10.18 o 
  -8   7   3        0.89        0.72     17.97 o 
  -7   7   3        1.12       14.34      9.97 o 
  -6   7   3       78.44       89.75     13.44 o 
  -5   7   3        9.47        8.64      9.32 o 
  -4   7   3        1.13        3.16      7.54 o 
  -3   7   3      679.49      777.32     42.19 o 
  -2   7   3      120.86      108.02     12.64 o 
  -1   7   3       85.80       93.08     10.81 o 
   0   7   3       79.11       68.12     11.80 o 
   1   7   3       35.94       44.47      7.76 o 
   2   7   3        1.19        0.84      7.27 o 
   3   7   3       56.83       55.41      9.77 o 
   4   7   3        8.70        6.32      7.92 o 
   5   7   3        0.55        5.21     13.49 o 
   6   7   3        5.55       -5.62     13.24 o 
   7   7   3        0.08       -2.94      8.47 o 
  -7   8   3        0.81        6.52     10.53 o 
  -6   8   3       33.22       23.11     12.90 o 
  -5   8   3       49.58       62.33     14.33 o 
  -4   8   3        0.13        0.94     10.00 o 
  -3   8   3       17.45       17.53     10.83 o 
  -2   8   3       54.34       66.91     11.35 o 
  -1   8   3       15.76       11.23      8.58 o 
   0   8   3       52.97       41.48     10.15 o 
   1   8   3        0.74       -1.42      9.75 o 
   2   8   3       61.92       46.24     10.44 o 
   3   8   3       82.29      101.68     13.98 o 
   4   8   3        5.95        1.68      8.63 o 
   5   8   3       87.76       68.23     16.72 o 
   6   8   3        8.21       17.03     11.42 o 
   7   8   3        0.31        0.77     12.00 o 
  -6   9   3       10.45       15.68     14.84 o 
  -5   9   3        0.00       -0.08     10.17 o 
  -4   9   3        4.17       10.30     12.43 o 
  -3   9   3        4.30        4.12      9.87 o 
  -2   9   3       88.20       87.18     15.41 o 
  -1   9   3        0.18        8.61     10.59 o 
   0   9   3       93.08       91.43     12.55 o 
   1   9   3       59.44       55.51     11.66 o 
   2   9   3       35.65       43.90     11.92 o 
   3   9   3       11.00       17.84     10.44 o 
   4   9   3       10.85        5.94     16.09 o 
   5   9   3        2.39       17.42      9.87 o 
   6   9   3        5.84       11.22     11.13 o 
  -4  10   3        0.59       -3.47     12.04 o 
  -3  10   3        4.45        1.77     11.44 o 
  -2  10   3       11.28       20.92     12.54 o 
  -1  10   3        0.32        7.08     14.02 o 
   0  10   3       17.72       11.72     10.07 o 
   1  10   3        0.34        4.02     11.62 o 
   2  10   3       49.42       40.77     11.57 o 
   3  10   3        2.30        6.64     11.72 o 
   4  10   3        0.35       -6.44     13.02 o 
  -2  11   3        0.38        6.37     14.23 o 
  -1  11   3       14.90       30.45     14.03 o 
   0  11   3        4.81        8.24     15.33 o 
   1  11   3        5.23        8.82      9.75 o 
 -10   0   4       67.41      149.72     22.11 o 
  -9   0   4      104.18      145.55     21.40 o 
  -7   0   4        3.99        1.50     14.23 o 
  -6   0   4       52.02       30.70     16.47 o 
  -5   0   4      784.50      750.33     41.19 o 
  -4   0   4        0.82       -6.74     12.73 o 
  -3   0   4        3.05       14.98     11.98 o 
  -2   0   4     7814.38     8330.51     71.73 o 
  -1   0   4     3354.91     2922.71     33.90 o 
   0   0   4     1329.53     1437.15     20.26 o 
   1   0   4      952.18      856.66     26.21 o 
   2   0   4       33.10       34.34      5.24 o 
   3   0   4       44.17       36.95      5.54 o 
   4   0   4      492.30      513.66     22.09 o 
   5   0   4      446.41      439.18     28.08 o 
   6   0   4       13.46        9.23      7.36 o 
   7   0   4        1.98       13.48     12.73 o 
   8   0   4       29.43       16.47     14.98 o 
   9   0   4        0.00       -3.74     18.72 o 
  10   0   4       11.72        4.49     20.97 o 
 -10   1   4        0.07       21.72     23.21 o 
  -9   1   4        4.86       12.08     11.02 o 
  -8   1   4        0.89        1.04      9.91 o 
  -7   1   4       12.89       11.13      9.33 o 
  -6   1   4        1.79       -4.89      6.39 o 
  -5   1   4      343.88      287.55     28.46 o 
  -4   1   4      729.78      718.61     43.43 o 
  -3   1   4       57.37       80.48      9.98 o 
  -2   1   4       16.93       27.54      3.70 o 
  -1   1   4      420.57      407.09     10.49 o 
   0   1   4      699.13      659.26     11.37 o 
   1   1   4       10.69       13.81      4.02 o 
   2   1   4      413.48      461.04     13.73 o 
   3   1   4      217.97      208.04     10.05 o 
   4   1   4       21.48       15.79      4.48 o 
   5   1   4       12.37       14.36      4.40 o 
   6   1   4        2.25       -4.31      5.93 o 
   7   1   4       44.99       46.90     13.49 o 
   8   1   4        0.14        0.09      8.95 o 
   9   1   4        4.68       24.17     14.18 o 
  10   1   4        0.69        8.42     12.19 o 
 -10   2   4       13.90       17.22     16.47 o 
  -9   2   4       60.27       63.52     11.98 o 
  -8   2   4        4.16        3.67      7.32 o 
  -7   2   4      239.33      227.14     21.73 o 
  -6   2   4       35.75       33.73      7.27 o 
  -5   2   4     1271.73     1416.18     31.92 o 
  -4   2   4      233.52      210.85     10.94 o 
  -3   2   4       11.68       18.05      4.77 o 
  -2   2   4      623.57      595.88     12.90 o 
  -1   2   4      747.20      867.69     10.65 o 
   0   2   4     2843.96     3065.10     58.17 o 
   1   2   4       41.64       33.78      4.03 o 
   2   2   4      189.52      210.23      7.13 o 
   3   2   4      790.96      827.07     36.20 o 
   4   2   4       89.18       98.17      7.21 o 
   5   2   4       91.35       96.78      8.24 o 
   6   2   4       14.00       13.81      7.77 o 
   7   2   4       17.03       10.89     10.32 o 
   8   2   4       50.96       67.96     14.18 o 
   9   2   4        2.87       19.13     13.48 o 
 -10   3   4        1.81        0.00     21.72 o 
  -9   3   4        7.86        3.80      9.34 o 
  -8   3   4       11.16        9.05      9.40 o 
  -7   3   4       16.05       18.94      9.54 o 
  -6   3   4      378.18      375.63     19.57 o 
  -5   3   4       73.81       76.06      9.87 o 
  -4   3   4     1049.27     1167.78     34.85 o 
  -3   3   4      166.85      158.27     10.50 o 
  -2   3   4       35.03       29.52      3.84 o 
  -1   3   4      466.92      495.00      9.02 o 
   0   3   4      119.95      115.90      5.65 o 
   1   3   4       45.56       43.99      4.85 o 
   2   3   4       45.95       44.65      4.58 o 
   3   3   4       73.63       70.29      6.07 o 
   4   3   4       42.54       48.61      5.78 o 
   5   3   4       68.59       78.25      7.41 o 
   6   3   4        0.00       -1.95      7.89 o 
   7   3   4       31.14       36.52      9.32 o 
   8   3   4       21.68       33.60     11.61 o 
   9   3   4        6.70        2.43      8.24 o 
 -10   4   4        4.50        3.74     17.97 o 
  -9   4   4        4.82       10.96     11.11 o 
  -8   4   4       56.06       76.75     17.91 o 
  -7   4   4      269.29      273.15     18.83 o 
  -6   4   4      102.09      112.31     12.30 o 
  -5   4   4       56.22       62.79      9.79 o 
  -4   4   4      495.85      494.79     20.20 o 
  -3   4   4      768.29      866.33     23.81 o 
  -2   4   4      121.97      142.07     10.62 o 
  -1   4   4        1.31       -3.46      3.39 o 
   0   4   4      766.27      763.54     14.05 o 
   1   4   4      155.65      145.68      7.11 o 
   2   4   4      652.87      584.50     13.11 o 
   3   4   4      337.84      329.14     11.72 o 
   4   4   4       48.54       40.17      5.70 o 
   5   4   4        1.84        6.59      5.40 o 
   6   4   4       50.92       41.85      9.45 o 
   7   4   4        4.92       11.69      7.93 o 
   8   4   4       31.18       28.88     10.78 o 
   9   4   4        0.04        4.53      8.30 o 
  -9   5   4        0.01       -1.11     13.58 o 
  -8   5   4        5.04        3.77      8.47 o 
  -7   5   4        0.01        4.58      8.74 o 
  -6   5   4      272.98      249.37     18.52 o 
  -5   5   4        0.91        1.70      6.20 o 
  -4   5   4      402.19      396.42     19.07 o 
  -3   5   4      145.63      145.00     17.23 o 
  -2   5   4       52.10       65.08      8.50 o 
  -1   5   4      463.59      470.39     10.75 o 
   0   5   4      259.70      249.80      9.42 o 
   1   5   4       29.18       29.37      5.46 o 
   2   5   4      216.16      247.53      9.66 o 
   3   5   4       33.29       26.27      5.26 o 
   4   5   4       43.05       44.55      7.67 o 
   5   5   4        0.20        0.16     11.16 o 
   6   5   4       16.14       17.75     10.43 o 
   7   5   4       18.61       18.83      9.43 o 
   8   5   4       25.93       35.25     24.34 o 
  -9   6   4        5.30       10.77     15.51 o 
  -8   6   4       28.44       30.62     12.33 o 
  -7   6   4        4.25       11.81     13.83 o 
  -6   6   4      126.63      120.07     14.47 o 
  -5   6   4      478.27      473.78     23.58 o 
  -4   6   4       27.70       30.39     10.32 o 
  -3   6   4       17.44       21.01      8.14 o 
  -2   6   4      292.46      304.83     17.28 o 
  -1   6   4      129.07      112.97      9.78 o 
   0   6   4      206.30      204.62      9.32 o 
   1   6   4       69.61       67.12      6.56 o 
   2   6   4       48.11       49.30      7.59 o 
   3   6   4        9.54       16.74      6.52 o 
   4   6   4      312.20      287.70     14.67 o 
   5   6   4       12.45        8.41      8.59 o 
   6   6   4       17.87       12.95     10.41 o 
   7   6   4       16.40        9.30     10.49 o 
   8   6   4        7.16       12.15     10.32 o 
  -8   7   4       10.34        2.24     13.07 o 
  -7   7   4        8.52       -1.57      9.25 o 
  -6   7   4       24.98       -0.28     10.78 o 
  -5   7   4       20.49       19.99     10.05 o 
  -4   7   4      135.00      126.21     14.29 o 
  -3   7   4      132.50      144.65     14.23 o 
  -2   7   4        5.88        8.71      7.96 o 
  -1   7   4        0.95       -6.88      6.66 o 
   0   7   4        2.73       -2.79      8.12 o 
   1   7   4      138.39      123.50     10.38 o 
   2   7   4       26.93       16.59      6.53 o 
   3   7   4      140.09      126.95     11.16 o 
   4   7   4        5.82       -0.44      7.37 o 
   5   7   4       35.54       42.40     11.32 o 
   6   7   4        5.98       13.31      9.18 o 
   7   7   4       13.85       12.04     15.16 o 
  -7   8   4        3.10       -4.58     10.88 o 
  -6   8   4        7.65       16.25     10.27 o 
  -5   8   4       62.92       62.84     12.33 o 
  -4   8   4       18.69       15.66     10.95 o 
  -3   8   4        5.56        6.07      9.66 o 
  -2   8   4      260.61      299.37     20.42 o 
  -1   8   4       70.18       65.97     11.44 o 
   0   8   4       59.75       56.62     11.55 o 
   1   8   4       25.15       32.35     11.35 o 
   2   8   4       36.43       54.94     14.36 o 
   3   8   4        1.06        3.02      7.46 o 
   4   8   4       41.70       45.05     11.11 o 
   5   8   4        1.58        2.12      8.05 o 
   6   8   4        1.21       -4.03      8.63 o 
  -6   9   4        0.09       -9.97      9.46 o 
  -5   9   4       41.26       48.50     14.21 o 
  -4   9   4        5.62        1.19     10.88 o 
  -3   9   4       15.17       -2.31     11.92 o 
  -2   9   4       37.50       49.75     11.35 o 
  -1   9   4       15.10        6.74     17.97 o 
   0   9   4       23.64       17.21     10.17 o 
   1   9   4        2.09        1.07      7.77 o 
   2   9   4        9.99       14.70      9.47 o 
   3   9   4       15.97       13.23      9.08 o 
   4   9   4        6.03        8.00     13.85 o 
   5   9   4        4.27       11.23     10.32 o 
  -4  10   4        4.67       12.90     12.48 o 
  -3  10   4        3.07        7.33     15.75 o 
  -2  10   4        3.58       13.15     13.27 o 
  -1  10   4       60.76       55.05     15.45 o 
   0  10   4        0.01       -1.82      8.61 o 
   1  10   4       27.00       39.89     11.51 o 
   2  10   4       14.31       14.65     10.54 o 
   3  10   4       16.83       -1.12     14.60 o 
   4  10   4       11.94       -4.16     11.69 o 
  -1  11   4        0.34       10.85     11.38 o 
   0  11   4       32.75       23.36     13.96 o 
   1  11   4        0.24       23.75     14.75 o 
 -10   1   5        9.01       12.17     12.68 o 
  -9   1   5       11.82       21.61     10.88 o 
  -8   1   5        9.57       -0.87     10.12 o 
  -7   1   5       44.56       25.00      9.06 o 
  -6   1   5       15.04       13.10      6.90 o 
  -5   1   5       71.20       54.46     10.55 o 
  -4   1   5     1287.40     1336.68     35.66 o 
  -3   1   5      418.03      465.23     11.01 o 
  -2   1   5     2517.43     2580.96     21.69 o 
  -1   1   5        0.11        5.71      2.65 o 
   0   1   5     1364.12     1279.86     15.38 o 
   1   1   5       48.12       44.39      5.15 o 
   2   1   5      165.71      146.02      8.09 o 
   3   1   5      439.77      446.16      8.78 o 
   4   1   5        0.19       -2.21      3.28 o 
   5   1   5      388.87      422.99     13.09 o 
   6   1   5       99.45       79.75     13.31 o 
   7   1   5       25.27       18.07      9.79 o 
   8   1   5        6.14        5.02     12.23 o 
   9   1   5        2.25        5.28     11.08 o 
 -10   2   5        0.13        2.71     13.96 o 
  -9   2   5        0.08        9.18     12.77 o 
  -8   2   5        0.06       -3.90      7.65 o 
  -7   2   5      101.16      108.99     13.29 o 
  -6   2   5       28.64       31.37      6.86 o 
  -5   2   5       69.50       85.75      8.30 o 
  -4   2   5       16.71       15.00      5.08 o 
  -3   2   5     1312.68     1366.89     18.12 o 
  -2   2   5     1473.44     1435.00     16.10 o 
  -1   2   5      212.59      204.25      6.29 o 
   0   2   5      369.21      368.90      8.43 o 
   1   2   5      199.65      216.69      6.92 o 
   2   2   5      996.96     1013.51     22.28 o 
   3   2   5       86.72       99.37      9.14 o 
   4   2   5       10.88       12.29      4.63 o 
   5   2   5       70.76       74.08      9.52 o 
   6   2   5       26.62       14.86      7.62 o 
   7   2   5       27.58       31.54     13.21 o 
   8   2   5       13.39       22.05     11.49 o 
   9   2   5        0.73        4.04     11.98 o 
 -10   3   5        0.61       19.47     24.71 o 
  -9   3   5       55.35       74.01     17.43 o 
  -8   3   5       12.29       10.32      8.28 o 
  -7   3   5      164.95      149.43     14.73 o 
  -6   3   5      208.78      251.50     17.85 o 
  -5   3   5        0.00        2.18      5.78 o 
  -4   3   5      258.10      275.92     14.65 o 
  -3   3   5      133.09      173.56     10.88 o 
  -2   3   5       15.58       11.10      4.33 o 
  -1   3   5     1016.83      967.01     14.27 o 
   0   3   5      552.81      556.54     12.18 o 
   1   3   5      695.56      719.29     13.01 o 
   2   3   5      102.15       84.10      5.62 o 
   3   3   5        0.24       -2.16      3.57 o 
   4   3   5        7.99        6.61      4.92 o 
   5   3   5        0.00       -2.72      5.69 o 
   6   3   5       80.43       63.96      9.61 o 
   7   3   5       14.45       15.45     10.02 o 
   8   3   5        7.74       13.48     13.48 o 
   9   3   5        0.05        9.24     12.73 o 
 -10   4   5        0.41       -1.50     25.46 o 
  -9   4   5        5.18       -5.82     13.65 o 
  -8   4   5       20.51       21.71     10.54 o 
  -7   4   5      249.06      241.36     17.52 o 
  -6   4   5       26.81       24.61      8.81 o 
  -5   4   5        1.46       -2.08      6.74 o 
  -4   4   5       29.22       35.12      8.31 o 
  -3   4   5       93.52       97.76      9.24 o 
  -2   4   5       18.82       19.56      4.80 o 
  -1   4   5        0.00       -1.07      3.40 o 
   0   4   5     1182.98     1281.60     23.77 o 
   1   4   5       48.45       45.82      5.39 o 
   2   4   5      596.77      549.22     12.80 o 
   3   4   5       76.45       78.70      6.44 o 
   4   4   5       15.99        6.67      4.83 o 
   5   4   5       11.31        0.41      5.77 o 
   6   4   5       63.95       50.71     10.62 o 
   7   4   5        6.42        7.67     10.77 o 
   8   4   5       15.26       16.07     10.40 o 
   9   4   5        0.83        1.15      7.89 o 
  -9   5   5       25.15       31.33     15.08 o 
  -8   5   5       36.85       41.99     11.35 o 
  -7   5   5       16.74       20.75     10.05 o 
  -6   5   5       29.41       43.96     11.67 o 
  -5   5   5       54.46       51.12      9.92 o 
  -4   5   5       55.17       55.07      8.75 o 
  -3   5   5      438.34      458.47     19.12 o 
  -2   5   5       94.47       92.57     12.29 o 
  -1   5   5       38.33       35.70      4.66 o 
   0   5   5      346.90      325.02     10.91 o 
   1   5   5      491.44      469.96     12.84 o 
   2   5   5       28.80       19.00      4.97 o 
   3   5   5       79.06       79.42      6.90 o 
   4   5   5       21.54       28.96      6.78 o 
   5   5   5        6.32        2.05      9.22 o 
   6   5   5      145.68      155.41     22.69 o 
   7   5   5        5.34        1.69     10.02 o 
   8   5   5        0.95        9.22      9.69 o 
  -9   6   5        4.91       -0.75     28.46 o 
  -8   6   5       42.74       35.63     11.63 o 
  -7   6   5       14.89       23.71     11.72 o 
  -6   6   5      137.61      131.92     19.56 o 
  -5   6   5      208.48      251.99     18.50 o 
  -4   6   5      261.56      284.86     17.92 o 
  -3   6   5       68.62       58.31      9.75 o 
  -2   6   5        0.02        4.94      7.87 o 
  -1   6   5        0.04       -0.04      6.72 o 
   0   6   5       14.97       15.25      5.01 o 
   1   6   5       27.21       29.17      5.72 o 
   2   6   5        5.84        4.76      5.60 o 
   3   6   5        3.02        3.35      5.94 o 
   4   6   5       65.48       59.18     10.51 o 
   5   6   5       76.09       77.30     12.21 o 
   6   6   5       15.84       13.02      8.96 o 
   7   6   5        0.10        1.46      8.69 o 
   8   6   5        0.09        0.20     13.10 o 
  -8   7   5       29.93       28.29     12.70 o 
  -7   7   5        4.85       -3.01      8.82 o 
  -6   7   5        3.42       -2.71     10.59 o 
  -5   7   5        2.94        1.58      9.58 o 
  -4   7   5      198.17      225.57     17.87 o 
  -3   7   5      329.65      323.64     20.09 o 
  -2   7   5      154.75      168.55     15.53 o 
  -1   7   5       57.41       50.97     10.05 o 
   0   7   5       96.36       84.68      9.00 o 
   1   7   5       34.26       37.29      7.16 o 
   2   7   5      407.81      401.32     16.38 o 
   3   7   5        7.11       -2.80      6.77 o 
   4   7   5        3.36        2.59      8.42 o 
   5   7   5        0.21        1.24      9.54 o 
   6   7   5       31.76       46.93     10.81 o 
   7   7   5        2.49        3.45      9.18 o 
  -7   8   5       53.65       34.34     13.48 o 
  -6   8   5        7.82       -2.26      9.95 o 
  -5   8   5        2.12        5.70     11.19 o 
  -4   8   5        7.33       11.31     10.36 o 
  -3   8   5       49.47       45.65     11.81 o 
  -2   8   5       10.02       27.26     10.93 o 
  -1   8   5        1.60       -8.37      7.27 o 
   0   8   5       44.67       39.49      9.94 o 
   1   8   5        7.66        5.93      9.19 o 
   2   8   5        0.01        5.49      8.83 o 
   3   8   5       18.15       20.60      8.03 o 
   4   8   5       17.89       22.13      9.95 o 
   5   8   5       78.52       65.08     12.58 o 
   6   8   5        8.61        9.37      8.84 o 
  -6   9   5       17.06       18.32     13.29 o 
  -5   9   5       19.73       18.61     13.21 o 
  -4   9   5       27.56       30.18     12.70 o 
  -3   9   5       86.49       59.35     14.04 o 
  -2   9   5       32.38       62.09     12.77 o 
  -1   9   5       15.61       29.38     11.87 o 
   0   9   5        0.13       -2.16      8.34 o 
   1   9   5       41.18       41.81     11.06 o 
   2   9   5       19.00       22.09     10.52 o 
   3   9   5       12.66       23.12     12.37 o 
   4   9   5        6.28        6.37     12.33 o 
   5   9   5        0.66       -4.82     15.56 o 
  -4  10   5        2.09        8.84     14.00 o 
  -3  10   5        0.14       -1.61      9.56 o 
  -2  10   5        3.01       17.84     16.67 o 
  -1  10   5        7.67       15.79     15.08 o 
   0  10   5        0.10        4.68      9.85 o 
   1  10   5        0.07        1.08     10.04 o 
   2  10   5       22.93       34.04     11.57 o 
   3  10   5       21.38       38.94     15.51 o 
   4  10   5        0.03        2.70     12.14 o 
  -1  11   5       13.11       25.09     13.11 o 
   0  11   5        4.74       18.11     17.45 o 
 -10   0   6        0.00       19.22     26.21 o 
  -9   0   6        0.58       39.31     25.83 o 
  -8   0   6        0.02        0.00     14.98 o 
  -7   0   6       47.49       53.92     17.22 o 
  -6   0   6      238.68      229.89     28.46 o 
  -5   0   6      889.17      763.06     44.18 o 
  -4   0   6     2247.86     2168.62     69.64 o 
  -3   0   6      368.67      320.26     16.91 o 
  -2   0   6      429.57      423.23     16.72 o 
  -1   0   6      836.73      790.09     20.47 o 
   0   0   6      923.34      803.07     38.56 o 
   1   0   6      261.13      237.31     10.48 o 
   2   0   6      685.67      627.24     15.35 o 
   3   0   6     2133.33     2452.89     30.80 o 
   4   0   6       34.32       24.93      6.09 o 
   5   0   6      214.66      235.13     25.46 o 
   6   0   6        2.00       -3.00     10.48 o 
   7   0   6       17.11       14.98     14.23 o 
   8   0   6        0.07        4.49     18.72 o 
   9   0   6       15.64        9.73     20.22 o 
 -10   1   6        1.00       10.52     14.48 o 
  -9   1   6        0.05        4.02     10.85 o 
  -8   1   6        6.91       -0.84      8.95 o 
  -7   1   6        6.11        4.19     10.26 o 
  -6   1   6        3.76        5.95      6.01 o 
  -5   1   6       22.87       15.98      6.19 o 
  -4   1   6       53.49       56.41      6.81 o 
  -3   1   6      595.08      615.81     15.00 o 
  -2   1   6       49.39       48.52      4.13 o 
  -1   1   6       50.07       46.23      3.65 o 
   0   1   6      849.22      765.00     11.20 o 
   1   1   6       47.77       54.67      3.86 o 
   2   1   6        2.16        2.92      4.45 o 
   3   1   6      117.40      139.91      8.99 o 
   4   1   6      162.77      155.97      7.05 o 
   5   1   6      100.93       80.57      8.71 o 
   6   1   6       32.41       30.19     10.97 o 
   7   1   6        5.11        3.09     12.04 o 
   8   1   6        4.26        0.56     12.68 o 
   9   1   6        0.98        0.82     11.33 o 
 -10   2   6        4.23       20.07     29.20 o 
  -9   2   6        0.05        8.20      9.32 o 
  -8   2   6       30.19       21.64     10.09 o 
  -7   2   6        3.54        1.31      6.95 o 
  -6   2   6      119.88      128.78     10.53 o 
  -5   2   6      153.78      175.04     11.04 o 
  -4   2   6      233.24      247.65     11.30 o 
  -3   2   6      465.10      422.57     10.47 o 
  -2   2   6     1481.15     1416.78     16.48 o 
  -1   2   6      113.51      137.45      5.94 o 
   0   2   6      870.01      917.78     13.39 o 
   1   2   6      335.26      334.26      8.23 o 
   2   2   6       46.00       49.16      4.63 o 
   3   2   6      317.60      350.34      9.88 o 
   4   2   6      273.23      262.37      9.62 o 
   5   2   6       23.99       28.15      7.92 o 
   6   2   6        5.28        7.17      8.99 o 
   7   2   6        9.81       38.22     17.22 o 
   8   2   6        8.80       11.48     10.94 o 
   9   2   6       12.30       16.47     13.65 o 
 -10   3   6        1.14       15.29     15.23 o 
  -9   3   6       17.11      115.11     77.13 o 
  -8   3   6        0.59       10.91     11.08 o 
  -7   3   6       40.81       38.48      9.19 o 
  -6   3   6        8.87       11.11      7.34 o 
  -5   3   6       40.74       46.58      7.92 o 
  -4   3   6       79.09       67.45      8.59 o 
  -3   3   6        4.02       -0.96      3.51 o 
  -2   3   6      112.44      100.87      5.18 o 
  -1   3   6      510.15      503.90     11.07 o 
   0   3   6     1174.67     1168.28     16.44 o 
   1   3   6       32.52       37.41      4.88 o 
   2   3   6      163.07      153.67      6.99 o 
   3   3   6      228.30      229.41      8.81 o 
   4   3   6        3.27        1.19      4.57 o 
   5   3   6        2.85        5.03      7.19 o 
   6   3   6       32.41       23.19      8.75 o 
   7   3   6        9.59       -1.82      8.99 o 
   8   3   6        3.64       10.48     14.98 o 
   9   3   6        1.30        9.14      8.72 o 
 -10   4   6        1.98       -0.92     15.47 o 
  -9   4   6       26.52       46.35     15.61 o 
  -8   4   6        7.94        5.24     11.65 o 
  -7   4   6      104.35      133.95     20.10 o 
  -6   4   6      134.11      166.60     16.85 o 
  -5   4   6       89.35       91.01     10.80 o 
  -4   4   6        0.28       -4.10      5.86 o 
  -3   4   6       36.78       35.25      4.76 o 
  -2   4   6      310.72      296.38      8.23 o 
  -1   4   6      446.16      423.77     11.00 o 
   0   4   6       38.29       39.16      5.37 o 
   1   4   6       48.18       51.95      5.68 o 
   2   4   6       42.80       37.19      4.88 o 
   3   4   6       35.14       29.66      5.27 o 
   4   4   6      483.76      475.49     16.50 o 
   5   4   6        0.01       -3.74      6.41 o 
   6   4   6       12.02        5.65      7.72 o 
   7   4   6        6.34        7.85     10.31 o 
   8   4   6       14.81       18.66     12.19 o 
   9   4   6        0.10        8.68     10.86 o 
  -9   5   6       36.72       31.40     17.26 o 
  -8   5   6       24.05       23.51     15.78 o 
  -7   5   6       20.87       39.05     12.03 o 
  -6   5   6      196.81      181.21     15.35 o 
  -5   5   6       17.91       26.34      8.83 o 
  -4   5   6       69.33       93.58     10.68 o 
  -3   5   6       11.66        3.83      7.87 o 
  -2   5   6       28.48       27.11      3.90 o 
  -1   5   6       13.05        9.18      4.60 o 
   0   5   6      180.53      188.46      8.83 o 
   1   5   6        0.02        1.61      4.29 o 
   2   5   6       25.43       26.26      4.95 o 
   3   5   6        2.44        2.82      4.69 o 
   4   5   6       63.87       56.63      9.99 o 
   5   5   6       25.32       22.87      9.06 o 
   6   5   6       19.52       32.48     10.69 o 
   7   5   6       11.03        8.64     11.90 o 
   8   5   6        3.55       -0.81      9.14 o 
  -9   6   6       36.02       44.76     18.66 o 
  -8   6   6        0.00        0.33     16.07 o 
  -7   6   6        7.60        8.56     10.31 o 
  -6   6   6       53.75       77.12     12.26 o 
  -5   6   6      398.40      455.91     32.80 o 
  -4   6   6       25.22       43.74     10.65 o 
  -3   6   6       81.23       76.52     10.71 o 
  -2   6   6      149.02      137.23     12.59 o 
  -1   6   6        0.03       -2.44      5.46 o 
   0   6   6       27.08       24.72      5.99 o 
   1   6   6      129.38      111.30      7.97 o 
   2   6   6        2.85       11.88      5.77 o 
   3   6   6      219.11      198.68     12.28 o 
   4   6   6      295.78      291.34     17.82 o 
   5   6   6       25.97       22.82      9.46 o 
   6   6   6       19.92        9.91     10.24 o 
   7   6   6        2.45        3.15     10.55 o 
   8   6   6        0.08        7.36     12.36 o 
  -8   7   6        0.09        3.60     17.09 o 
  -7   7   6        0.67        2.36     10.79 o 
  -6   7   6       65.77       67.67     12.91 o 
  -5   7   6        0.05        6.00      9.06 o 
  -4   7   6       46.32       68.40     12.10 o 
  -3   7   6       10.03       15.42      7.98 o 
  -2   7   6       11.83        4.23      8.09 o 
  -1   7   6       26.28        9.53     11.51 o 
   0   7   6       59.82       51.65      9.63 o 
   1   7   6       40.10       37.20     10.65 o 
   2   7   6        2.90        1.85      6.74 o 
   3   7   6       97.88       84.72      8.88 o 
   4   7   6       28.39       28.43      9.91 o 
   5   7   6        4.15        7.23      7.48 o 
   6   7   6        1.37        1.71      7.97 o 
   7   7   6        0.70        2.60      8.51 o 
  -7   8   6        8.51        3.65     12.94 o 
  -6   8   6        0.15       -3.77      9.31 o 
  -5   8   6      198.97      187.44     18.35 o 
  -4   8   6       14.30       30.09     11.86 o 
  -3   8   6       26.58       33.63     11.16 o 
  -2   8   6       14.70        5.18     13.48 o 
  -1   8   6      104.43      116.55     14.70 o 
   0   8   6       27.08       37.00     11.84 o 
   1   8   6       60.63       60.16     11.62 o 
   2   8   6        7.00       -4.52      8.16 o 
   3   8   6        1.45       -4.25      7.03 o 
   4   8   6       13.82       13.32      9.72 o 
   5   8   6        1.46        8.79      9.32 o 
   6   8   6        3.05        3.18     10.26 o 
  -6   9   6        3.17      -16.73     11.16 o 
  -5   9   6        8.94       -4.44     11.52 o 
  -4   9   6       15.53       23.24     13.78 o 
  -3   9   6        0.64        2.39     10.31 o 
  -2   9   6        0.50      -10.48     18.35 o 
  -1   9   6        1.33       18.40     10.00 o 
   0   9   6       22.93       20.87     11.46 o 
   1   9   6       13.33       17.87      8.85 o 
   2   9   6       17.36       14.18     10.68 o 
   3   9   6      120.58      113.01     20.12 o 
   4   9   6        6.27       -4.67     13.43 o 
   5   9   6       22.75       22.87     16.52 o 
  -4  10   6        0.21        6.67     14.28 o 
  -3  10   6        7.19       33.27     15.99 o 
  -2  10   6        0.18        4.41     13.49 o 
  -1  10   6        2.03       21.59     15.61 o 
   0  10   6        0.21       -0.36      9.45 o 
   1  10   6        5.70       12.11      9.47 o 
   2  10   6        6.40       12.66     14.38 o 
   3  10   6        2.93        0.58     12.70 o 
 -10   1   7        8.57       18.64     12.67 o 
  -9   1   7       11.80       10.70     10.33 o 
  -8   1   7        6.87        9.11      8.30 o 
  -7   1   7       24.13       11.44      9.19 o 
  -6   1   7      101.06       86.06     18.87 o 
  -5   1   7      534.21      509.30     18.44 o 
  -4   1   7       32.46       32.14      4.85 o 
  -3   1   7      197.35      184.21      7.10 o 
  -2   1   7      793.99      716.77     17.90 o 
  -1   1   7      531.30      511.72      9.80 o 
   0   1   7       39.93       30.67      4.59 o 
   1   1   7      467.23      510.32     13.08 o 
   2   1   7       40.93       56.57      5.91 o 
   3   1   7      467.90      508.95     15.13 o 
   4   1   7      300.38      266.09     12.44 o 
   5   1   7       81.61       93.08     13.85 o 
   6   1   7        0.11       -7.62      8.63 o 
   7   1   7        8.22        8.55     10.09 o 
   8   1   7       49.60       49.07     15.78 o 
   9   1   7        5.88        8.46     14.50 o 
 -10   2   7        0.46       18.71     15.86 o 
  -9   2   7       41.34       54.21     13.99 o 
  -8   2   7        1.39        0.87      9.72 o 
  -7   2   7       88.64       83.86     13.75 o 
  -6   2   7       39.21       38.42      7.14 o 
  -5   2   7        0.41       -3.97      5.98 o 
  -4   2   7      205.72      184.54      8.20 o 
  -3   2   7       64.94       65.93      4.97 o 
  -2   2   7       40.93       47.75      4.07 o 
  -1   2   7      343.01      321.03      8.68 o 
   0   2   7     1032.56      982.23     14.45 o 
   1   2   7      778.54      812.30     19.60 o 
   2   2   7      166.91      151.54      5.82 o 
   3   2   7       29.40       24.49      6.31 o 
   4   2   7      180.39      166.47     11.44 o 
   5   2   7       17.12       19.66      6.76 o 
   6   2   7        2.55        1.08      9.36 o 
   7   2   7       15.55        9.65     13.85 o 
   8   2   7        4.89       10.98     10.88 o 
   9   2   7        1.25        6.29     12.46 o 
 -10   3   7        2.59       23.91     14.60 o 
  -9   3   7       22.52       33.65     15.63 o 
  -8   3   7       71.51       84.75     24.71 o 
  -7   3   7        0.11       -3.79      8.39 o 
  -6   3   7       36.76       45.50      9.25 o 
  -5   3   7        8.98       10.90      7.56 o 
  -4   3   7      148.95      121.21     10.68 o 
  -3   3   7      114.54      103.92      6.61 o 
  -2   3   7       58.08       52.01      4.46 o 
  -1   3   7      121.56      115.66      6.34 o 
   0   3   7        5.12        2.71      3.99 o 
   1   3   7      720.80      809.48     14.41 o 
   2   3   7     1483.62     1455.98     22.37 o 
   3   3   7       23.38       23.59      5.03 o 
   4   3   7       29.33       29.13      7.00 o 
   5   3   7        9.56        6.86      7.92 o 
   6   3   7       75.36       83.24     14.98 o 
   7   3   7       26.75       29.24     12.43 o 
   8   3   7        0.02       -1.50     14.98 o 
   9   3   7        5.07       -6.74      6.74 o 
  -9   4   7        8.64        8.50     11.83 o 
  -8   4   7       34.75       47.05     15.23 o 
  -7   4   7      159.62      185.51     16.25 o 
  -6   4   7       22.63       15.78      8.37 o 
  -5   4   7        0.31       -1.75      7.69 o 
  -4   4   7       73.74       61.68      9.56 o 
  -3   4   7      127.91      118.34      7.19 o 
  -2   4   7       85.72       91.06      5.46 o 
  -1   4   7       31.61       21.09      5.11 o 
   0   4   7       19.81       21.47      4.74 o 
   1   4   7       17.29       11.41      4.62 o 
   2   4   7        7.95       13.30      4.67 o 
   3   4   7       36.58       36.47      5.12 o 
   4   4   7       13.65       11.68      5.58 o 
   5   4   7      123.73      141.46     11.27 o 
   6   4   7        0.01        3.59      9.97 o 
   7   4   7       20.95       25.46     12.18 o 
   8   4   7        0.01        0.49      9.70 o 
  -9   5   7        0.16        2.23     12.90 o 
  -8   5   7       55.78       61.06     15.99 o 
  -7   5   7       40.61       51.52     11.89 o 
  -6   5   7        2.82        3.37      9.66 o 
  -5   5   7       28.96       38.91      9.01 o 
  -4   5   7        2.58        1.81      6.57 o 
  -3   5   7       12.89        7.08      5.14 o 
  -2   5   7       14.24       11.70      3.81 o 
  -1   5   7       32.37       26.65      4.94 o 
   0   5   7        6.68        3.69      4.56 o 
   1   5   7      518.82      521.05     14.04 o 
   2   5   7      168.85      188.30      9.26 o 
   3   5   7       90.35       87.97      7.40 o 
   4   5   7       95.75       68.30      9.09 o 
   5   5   7        3.05        7.02      7.81 o 
   6   5   7       55.93       56.82     10.62 o 
   7   5   7        0.00        2.25      9.53 o 
   8   5   7        5.76       10.58     10.65 o 
  -8   6   7       21.69       29.42     21.34 o 
  -7   6   7       35.89       32.08     11.12 o 
  -6   6   7       14.40       29.88     10.71 o 
  -5   6   7        1.39        1.19      8.36 o 
  -4   6   7        5.73       -1.15      8.26 o 
  -3   6   7       93.30       72.09     11.35 o 
  -2   6   7       61.24       57.05      7.15 o 
  -1   6   7       65.36       55.85      7.52 o 
   0   6   7        0.21       -5.74      5.32 o 
   1   6   7        4.10       -2.78      4.90 o 
   2   6   7      368.72      369.74     13.07 o 
   3   6   7        0.29       -2.00      6.49 o 
   4   6   7       10.61       13.66      7.92 o 
   5   6   7       19.50       15.33      7.82 o 
   6   6   7        0.06       -2.55      7.35 o 
   7   6   7        0.79        3.84     11.56 o 
  -8   7   7        6.38        3.41     14.80 o 
  -7   7   7       44.80       40.01     13.44 o 
  -6   7   7       10.54       15.69     10.93 o 
  -5   7   7       31.14       34.32     11.49 o 
  -4   7   7       34.44       27.66     11.42 o 
  -3   7   7      125.01      110.87     14.38 o 
  -2   7   7        4.50       11.94     13.43 o 
  -1   7   7      262.61      256.92     14.78 o 
   0   7   7       25.13       16.74      7.76 o 
   1   7   7      541.10      512.28     21.76 o 
   2   7   7      185.21      202.29     12.97 o 
   3   7   7      152.97      135.56     13.31 o 
   4   7   7       53.90       51.54     11.10 o 
   5   7   7        0.75        6.06      8.59 o 
   6   7   7        1.16       -3.92      9.12 o 
   7   7   7        0.30        0.37      9.55 o 
  -7   8   7       20.46       26.69     13.22 o 
  -6   8   7       17.25        0.15     12.45 o 
  -5   8   7        0.18       -2.38     10.05 o 
  -4   8   7        3.60        5.26     10.39 o 
  -3   8   7        6.36        3.01      8.64 o 
  -2   8   7        9.11       11.63     14.55 o 
  -1   8   7       18.16       14.12      9.99 o 
   0   8   7        2.06        3.96      9.08 o 
   1   8   7       12.68        8.70      8.91 o 
   2   8   7       12.76       18.99      9.11 o 
   3   8   7        7.94       11.49     11.33 o 
   4   8   7       15.03       16.79      8.61 o 
   5   8   7        0.01        3.04      9.13 o 
   6   8   7       10.18       17.98     10.33 o 
  -6   9   7        5.30        1.89     12.44 o 
  -5   9   7        8.47       12.24     12.55 o 
  -4   9   7        8.73        6.87     10.00 o 
  -3   9   7        0.49       -1.36     13.62 o 
  -2   9   7       14.44        5.86     15.33 o 
  -1   9   7        7.34       -6.40      7.49 o 
   0   9   7        7.60        5.26      9.72 o 
   1   9   7        4.45       16.35     10.35 o 
   2   9   7        7.37       11.23     12.58 o 
   3   9   7        0.67        3.54     14.18 o 
   4   9   7        6.57        8.88     14.57 o 
   5   9   7        0.03        7.09     11.98 o 
  -4  10   7        0.10      -10.09     15.44 o 
  -3  10   7        5.04        6.29     21.72 o 
  -2  10   7        0.15        1.95     11.91 o 
  -1  10   7        2.47       17.22     14.98 o 
   0  10   7        6.89       16.21     11.06 o 
   1  10   7       44.74       67.49     13.67 o 
   2  10   7        1.43        9.41     13.31 o 
   3  10   7       13.42       22.90     14.27 o 
 -10   0   8        1.57       21.96     12.90 o 
  -9   0   8        5.90       29.20     19.47 o 
  -8   0   8        0.03       -1.50     17.22 o 
  -7   0   8      152.76      129.55     24.71 o 
  -6   0   8       29.42       15.73     11.98 o 
  -5   0   8       71.78       81.62     18.72 o 
  -4   0   8        0.01       -2.98      3.69 o 
  -3   0   8       62.05       75.79     13.10 o 
  -2   0   8     1466.61     1263.25     29.96 o 
  -1   0   8      144.59      117.61      9.53 o 
   0   0   8      243.88      216.14     11.91 o 
   1   0   8     1037.24      974.57     31.08 o 
   2   0   8     4199.54     4110.66     65.15 o 
   3   0   8       37.91       43.26      4.95 o 
   4   0   8       57.40       61.40     14.98 o 
   5   0   8        9.29       11.98     11.98 o 
   6   0   8       21.78       15.73     17.22 o 
   7   0   8        6.40       11.23     17.97 o 
   8   0   8       16.26        6.74     14.98 o 
   9   0   8       11.98       40.44     23.96 o 
 -10   1   8        6.71       38.69     15.65 o 
  -9   1   8        3.29        3.43      8.95 o 
  -8   1   8        2.35       -4.99      8.21 o 
  -7   1   8       31.13       10.73      9.36 o 
  -6   1   8       80.22       62.31     12.23 o 
  -5   1   8       21.44       21.58      5.91 o 
  -4   1   8       76.90       82.47      5.92 o 
  -3   1   8       39.10       36.41      4.11 o 
  -2   1   8      269.46      258.09     10.44 o 
  -1   1   8       15.03       11.11      3.60 o 
   0   1   8      438.40      368.91     10.63 o 
   1   1   8       45.01       42.36      3.50 o 
   2   1   8       28.69       29.04      5.55 o 
   3   1   8      242.31      247.60     16.41 o 
   4   1   8        4.31        6.17      5.97 o 
   5   1   8        0.43       -0.08      7.36 o 
   6   1   8        9.93        8.29     10.07 o 
   7   1   8       21.52       38.47     13.48 o 
   8   1   8        0.25       12.27     12.90 o 
   9   1   8        2.01       12.62     12.04 o 
 -10   2   8       11.77       21.97     11.92 o 
  -9   2   8        3.52        4.00     11.84 o 
  -8   2   8        3.92        6.17      8.76 o 
  -7   2   8       60.07       58.18     11.66 o 
  -6   2   8       12.03       10.93      6.47 o 
  -5   2   8      137.22      130.51      9.56 o 
  -4   2   8        7.57       -1.11      3.91 o 
  -3   2   8       94.63       80.49      5.66 o 
  -2   2   8      138.15      136.19      5.88 o 
  -1   2   8      701.39      749.29     12.38 o 
   0   2   8      304.83      322.80      9.15 o 
   1   2   8     1291.94     1307.28     17.89 o 
   2   2   8       76.81       92.67      8.58 o 
   3   2   8        0.05       -0.31      4.56 o 
   4   2   8       55.02       54.04      8.79 o 
   5   2   8        2.53       -1.50      9.70 o 
   6   2   8       20.76       14.57     10.23 o 
   7   2   8        5.82        1.83      8.42 o 
   8   2   8        1.03        4.71     12.58 o 
   9   2   8        0.50       10.24     11.66 o 
 -10   3   8       18.24       44.12     16.67 o 
  -9   3   8       35.20       39.98     24.71 o 
  -8   3   8        0.01       -1.15     12.58 o 
  -7   3   8       22.20       24.92     12.43 o 
  -6   3   8        9.58        8.11      7.20 o 
  -5   3   8        0.18       -0.50      5.38 o 
  -4   3   8       74.49       67.75      6.46 o 
  -3   3   8      268.85      270.92     12.94 o 
  -2   3   8      569.65      571.01     14.64 o 
  -1   3   8       13.06       14.52      4.17 o 
   0   3   8       61.64       82.92      6.26 o 
   1   3   8      110.83      100.41      6.61 o 
   2   3   8      335.28      321.29      9.55 o 
   3   3   8      272.20      284.00     12.31 o 
   4   3   8       77.61       85.64     10.05 o 
   5   3   8       45.14       39.27     11.91 o 
   6   3   8       78.71       85.25     14.38 o 
   7   3   8        3.78       12.49     12.36 o 
   8   3   8        1.88        6.74     14.98 o 
  -9   4   8        3.62        2.89     15.08 o 
  -8   4   8        1.25        4.75     12.14 o 
  -7   4   8        1.41       19.61     14.38 o 
  -6   4   8       21.10       15.01      8.08 o 
  -5   4   8        0.25        1.21      6.22 o 
  -4   4   8        0.47       -3.84      4.11 o 
  -3   4   8       23.16       24.42      4.72 o 
  -2   4   8        7.78        5.39      3.95 o 
  -1   4   8      201.51      236.56      9.49 o 
   0   4   8        9.53        5.03      4.23 o 
   1   4   8        0.38        2.74      4.57 o 
   2   4   8      460.35      456.81     12.47 o 
   3   4   8       36.68       29.89      6.89 o 
   4   4   8       96.97       95.97      9.40 o 
   5   4   8       35.12       25.14      7.71 o 
   6   4   8        0.56        8.24      8.65 o 
   7   4   8        2.36        5.31     12.03 o 
   8   4   8        1.13        1.40      9.28 o 
  -9   5   8       41.03       33.47     15.51 o 
  -8   5   8        3.07        9.40     12.03 o 
  -7   5   8        0.14        3.80     15.11 o 
  -6   5   8       19.90       21.20      8.91 o 
  -5   5   8       77.48       70.21     11.06 o 
  -4   5   8        8.19        7.38      7.40 o 
  -3   5   8       54.62       48.80      7.67 o 
  -2   5   8        1.14       -0.36      4.13 o 
  -1   5   8        4.29        5.04      4.75 o 
   0   5   8      544.84      517.93     14.17 o 
   1   5   8      121.87      116.78      8.05 o 
   2   5   8        5.55        3.99      5.19 o 
   3   5   8      101.43       95.64      9.05 o 
   4   5   8       18.01       15.47      7.11 o 
   5   5   8       41.99       31.10      9.36 o 
   6   5   8        0.01        3.01     10.32 o 
   7   5   8        4.26        9.65     10.31 o 
   8   5   8        1.80        5.43     10.07 o 
  -8   6   8        4.08        8.55     12.68 o 
  -7   6   8        2.78       -4.74     14.21 o 
  -6   6   8        9.10        5.99     12.53 o 
  -5   6   8       88.55       68.17     13.13 o 
  -4   6   8        1.30       -5.59      9.33 o 
  -3   6   8       83.41       76.03     11.28 o 
  -2   6   8        0.13       -1.87      6.33 o 
  -1   6   8      613.84      605.80     19.89 o 
   0   6   8       64.78       55.91      6.85 o 
   1   6   8      148.53      131.86      9.23 o 
   2   6   8      105.97      110.85      8.46 o 
   3   6   8       30.01       14.07      7.27 o 
   4   6   8       22.94       21.25      8.14 o 
   5   6   8        9.08        7.79     10.31 o 
   6   6   8        5.33        7.91     11.38 o 
   7   6   8        0.45        3.90     11.30 o 
  -8   7   8        0.32       13.48     16.41 o 
  -7   7   8        0.61      -17.31     13.27 o 
  -6   7   8       20.24       18.08     12.30 o 
  -5   7   8        1.15       -2.09      8.45 o 
  -4   7   8        1.03      -11.05      7.82 o 
  -3   7   8       12.60        7.79      7.32 o 
  -2   7   8        4.04       12.26     13.91 o 
  -1   7   8       27.28       27.38      7.88 o 
   0   7   8       49.83       50.86      8.44 o 
   1   7   8        0.32        0.64      8.80 o 
   2   7   8        3.96        0.35      7.57 o 
   3   7   8        9.92       12.14      8.49 o 
   4   7   8        1.50        2.19      8.95 o 
   5   7   8        0.11       -0.73      8.25 o 
   6   7   8        0.49       -9.39      9.63 o 
  -7   8   8        2.81       -3.49     15.45 o 
  -6   8   8        5.65       -4.15     11.35 o 
  -5   8   8       11.21        0.66     12.20 o 
  -4   8   8        2.73        2.74     10.30 o 
  -3   8   8        0.87        4.03     16.10 o 
  -2   8   8       29.16       28.04     13.31 o 
  -1   8   8      214.30      185.48     21.30 o 
   0   8   8       85.48       98.11     13.54 o 
   1   8   8      110.36       91.29     13.43 o 
   2   8   8       20.22       18.06     11.69 o 
   3   8   8       21.20       14.34     10.77 o 
   4   8   8        0.15       -2.25      8.74 o 
   5   8   8        0.04        4.41      8.45 o 
  -6   9   8        0.51       -3.98     12.50 o 
  -5   9   8       18.48       17.92     12.09 o 
  -4   9   8       13.88       19.69     11.38 o 
  -3   9   8       43.37       42.91     15.47 o 
  -2   9   8        7.51       11.65     15.61 o 
  -1   9   8       26.00       24.23      9.72 o 
   0   9   8       29.81       31.17     11.04 o 
   1   9   8        2.55       -0.29      9.46 o 
   2   9   8        6.73       18.21     12.95 o 
   3   9   8       17.30       35.36     14.21 o 
   4   9   8       14.24       27.29     13.58 o 
  -4  10   8        0.06       -9.73     25.83 o 
  -3  10   8        2.70       12.86     13.43 o 
  -2  10   8        8.53       26.48     17.45 o 
  -1  10   8        7.02        4.24     10.89 o 
   0  10   8        2.94        4.28     10.31 o 
   1  10   8        6.46       13.41     24.71 o 
   2  10   8        2.47       16.72     14.27 o 
 -10   1   9        1.42       15.80     11.44 o 
  -9   1   9        1.60        9.45      9.49 o 
  -8   1   9        7.80        8.13      9.36 o 
  -7   1   9       25.31       14.72     10.65 o 
  -6   1   9       28.70       16.82      9.84 o 
  -5   1   9        9.83        6.49      4.17 o 
  -4   1   9      780.54      728.59     14.46 o 
  -3   1   9      113.30      102.96      9.69 o 
  -2   1   9       66.88       65.77      4.19 o 
  -1   1   9     1399.75     1330.70     17.75 o 
   0   1   9        8.96       24.67      5.19 o 
   1   1   9      511.85      423.40     15.62 o 
   2   1   9       28.82       37.33      5.75 o 
   3   1   9       40.30       42.13      6.30 o 
   4   1   9        8.95        9.19      7.56 o 
   5   1   9       20.32       34.48     11.91 o 
   6   1   9        4.06       -1.12      8.47 o 
   7   1   9       13.97       20.95     12.68 o 
   8   1   9       66.74       78.21     18.12 o 
   9   1   9        3.22        0.07     13.12 o 
 -10   2   9        0.39        2.23      9.80 o 
  -9   2   9       30.03       11.88     10.89 o 
  -8   2   9        0.00        5.48      8.15 o 
  -7   2   9        1.03        4.11      7.70 o 
  -6   2   9       12.42        9.16      8.56 o 
  -5   2   9       56.84       59.37      6.30 o 
  -4   2   9        7.90        7.68      4.05 o 
  -3   2   9       73.76       66.65      6.11 o 
  -2   2   9        0.26       -2.70      3.16 o 
  -1   2   9       20.11       11.21      3.50 o 
   0   2   9     3937.49     3954.98     78.29 o 
   1   2   9      403.40      395.38     11.56 o 
   2   2   9      232.31      227.63     11.84 o 
   3   2   9        2.03        3.78      5.57 o 
   4   2   9       29.81       36.32     11.12 o 
   5   2   9       52.83       54.66     18.72 o 
   6   2   9       16.56        0.32      9.70 o 
   7   2   9       21.43       28.08     12.41 o 
   8   2   9        4.86       10.80     11.38 o 
 -10   3   9        0.00        9.58     15.08 o 
  -9   3   9        4.65        4.24     11.83 o 
  -8   3   9       42.17       34.20     12.77 o 
  -7   3   9        5.88        3.17      8.63 o 
  -6   3   9        4.90       -0.96      7.42 o 
  -5   3   9       19.99       20.80      6.08 o 
  -4   3   9        0.56        4.72      4.68 o 
  -3   3   9       82.47       86.63      6.74 o 
  -2   3   9      488.77      455.05     12.26 o 
  -1   3   9      839.57      903.79     16.39 o 
   0   3   9      165.27      179.45      8.07 o 
   1   3   9       15.54       24.69      4.57 o 
   2   3   9       90.06       75.70      5.51 o 
   3   3   9        2.22        9.74      5.24 o 
   4   3   9        0.01       -1.14      5.69 o 
   5   3   9        0.49       -0.67      8.61 o 
   6   3   9       18.16       11.46     10.07 o 
   7   3   9        6.78       10.64     10.94 o 
   8   3   9        2.15        3.00     13.48 o 
  -9   4   9       10.02       -3.92     14.68 o 
  -8   4   9        1.11        9.02     13.10 o 
  -7   4   9       65.83       53.54     16.85 o 
  -6   4   9       15.66        4.72     10.94 o 
  -5   4   9        8.34        8.15      7.61 o 
  -4   4   9       15.33       20.02      6.39 o 
  -3   4   9       21.43       18.53      4.89 o 
  -2   4   9       48.77       50.99      5.70 o 
  -1   4   9        1.95        0.80      4.42 o 
   0   4   9       18.68       23.43      5.00 o 
   1   4   9       66.57       71.61      6.38 o 
   2   4   9       17.93       11.41      4.71 o 
   3   4   9       51.49       38.69      7.12 o 
   4   4   9       82.69       74.06      8.85 o 
   5   4   9        3.88        3.18      8.89 o 
   6   4   9        0.65        6.58      9.57 o 
   7   4   9        0.00       12.07     11.90 o 
   8   4   9        1.00        3.91      9.55 o 
  -9   5   9        1.16       -7.70     11.99 o 
  -8   5   9       35.04       47.37     23.59 o 
  -7   5   9        5.47        8.48     17.97 o 
  -6   5   9       36.49       36.79     14.02 o 
  -5   5   9       41.77       37.00      9.79 o 
  -4   5   9       57.87       57.38      9.80 o 
  -3   5   9       87.88       81.23      9.19 o 
  -2   5   9        2.72        7.11      4.31 o 
  -1   5   9       14.87       12.40      5.66 o 
   0   5   9       80.63       84.65      7.28 o 
   1   5   9        6.10        2.95      4.80 o 
   2   5   9       11.12        9.06      5.85 o 
   3   5   9       15.49       11.51      7.19 o 
   4   5   9       10.86        9.45      6.74 o 
   5   5   9        2.30        3.75      8.14 o 
   6   5   9        3.44        3.98     10.09 o 
   7   5   9        4.07        1.18      8.38 o 
  -8   6   9        2.08       -4.49     12.71 o 
  -7   6   9       15.92       16.76     13.65 o 
  -6   6   9        0.86        7.62      9.56 o 
  -5   6   9        0.74       -6.77      8.95 o 
  -4   6   9       78.82       99.17     12.55 o 
  -3   6   9       21.97       19.95      7.29 o 
  -2   6   9       65.44       55.99      7.75 o 
  -1   6   9       72.71       54.27      8.27 o 
   0   6   9      123.57      135.16      9.38 o 
   1   6   9        7.93        3.31      5.60 o 
   2   6   9       29.87       34.27      7.64 o 
   3   6   9       96.97      105.15     11.80 o 
   4   6   9       18.53       24.15      8.88 o 
   5   6   9        4.20        3.08      8.19 o 
   6   6   9        0.14       -2.25     12.19 o 
   7   6   9        0.50       -5.74     10.49 o 
  -8   7   9        2.35        7.80     16.31 o 
  -7   7   9        2.70      -22.49     17.60 o 
  -6   7   9        0.07       -3.12     10.22 o 
  -5   7   9        1.96        4.34     10.98 o 
  -4   7   9       27.84       27.01     10.19 o 
  -3   7   9      131.16      132.35     18.66 o 
  -2   7   9       15.16       15.69      7.59 o 
  -1   7   9      268.95      260.98     15.38 o 
   0   7   9       23.18       29.83      8.79 o 
   1   7   9      205.52      214.32     18.22 o 
   2   7   9        5.97       12.89      9.25 o 
   3   7   9       45.11       34.11      9.66 o 
   4   7   9        0.63       -1.23      8.19 o 
   5   7   9        1.98        5.24      8.75 o 
   6   7   9        1.42        0.35     13.10 o 
  -7   8   9        5.74        8.24     15.36 o 
  -6   8   9        7.23        2.72     11.15 o 
  -5   8   9       16.35       17.26     12.49 o 
  -4   8   9        0.64        4.78     11.44 o 
  -3   8   9       85.79       78.40     16.09 o 
  -2   8   9        9.79        1.36      8.30 o 
  -1   8   9        3.64       11.57     10.88 o 
   0   8   9       43.11       45.94     11.46 o 
   1   8   9        4.61        7.16      8.74 o 
   2   8   9        5.21        1.50     12.18 o 
   3   8   9       11.49       11.98     11.69 o 
   4   8   9        1.69        6.87      9.32 o 
   5   8   9        0.49        4.26      9.63 o 
  -5   9   9        0.09        7.62     10.35 o 
  -4   9   9       13.68       32.12     16.37 o 
  -3   9   9       15.23       17.26     20.59 o 
  -2   9   9        2.34       -2.45     13.31 o 
  -1   9   9        0.20       -4.90     13.65 o 
   0   9   9        1.52        8.67      9.18 o 
   1   9   9        5.73        5.53     11.87 o 
   2   9   9        0.11        0.81     10.23 o 
   3   9   9        6.61       12.62     14.02 o 
   4   9   9        0.98       11.34     14.92 o 
  -3  10   9       16.26       18.88     15.99 o 
  -2  10   9       47.89       44.56     19.10 o 
  -1  10   9        7.81       11.67     11.40 o 
   0  10   9       50.36       42.47     12.99 o 
   1  10   9        0.41       23.89     14.21 o 
   2  10   9        2.90        7.45     13.49 o 
 -10   0  10        0.15       34.75     35.94 o 
  -9   0  10        5.75        2.25     17.22 o 
  -8   0  10        2.01      -14.23     11.98 o 
  -7   0  10       45.95       54.66     20.97 o 
  -6   0  10      172.89      133.29     22.46 o 
  -5   0  10      239.29      207.83     18.97 o 
  -4   0  10        2.96       -6.85      5.54 o 
  -3   0  10      375.64      389.59     20.26 o 
  -2   0  10     2910.86     2899.75     49.94 o 
  -1   0  10     1359.54     1237.40     42.31 o 
   0   0  10        3.97       12.51      7.89 o 
   1   0  10      949.21     1130.03     26.25 o 
   2   0  10       37.31       41.26      5.87 o 
   3   0  10       65.29       56.91     17.22 o 
   4   0  10      176.94      163.25     21.72 o 
   5   0  10        3.91        1.50     11.23 o 
   6   0  10      131.63      131.79     24.71 o 
   7   0  10       15.48       25.46     17.22 o 
   8   0  10       21.28        7.49     20.22 o 
 -10   1  10        6.17       18.46     11.80 o 
  -9   1  10        0.52       10.83     12.08 o 
  -8   1  10        2.07        9.00     11.48 o 
  -7   1  10        0.01        1.88     10.32 o 
  -6   1  10       12.81       12.58     10.43 o 
  -5   1  10        0.20       -3.27      5.67 o 
  -4   1  10       90.79       91.80      8.88 o 
  -3   1  10       14.42       18.34      5.44 o 
  -2   1  10      157.56      142.01      6.04 o 
  -1   1  10      271.14      252.26      9.29 o 
   0   1  10      187.28      206.84      9.41 o 
   1   1  10       12.60       12.75      3.63 o 
   2   1  10       10.56       12.46      8.09 o 
   3   1  10        5.11       14.01     14.60 o 
   4   1  10       55.07       53.47     11.87 o 
   5   1  10        8.05       15.99     10.07 o 
   6   1  10       84.21       88.90     16.85 o 
   7   1  10        0.00        8.50     10.94 o 
   8   1  10        0.38       -1.34     12.77 o 
 -10   2  10        1.85        8.81     11.96 o 
  -9   2  10        6.35       19.04     13.22 o 
  -8   2  10        4.28        6.74      8.04 o 
  -7   2  10        0.03        2.57      7.89 o 
  -6   2  10       32.95       20.97     12.73 o 
  -5   2  10       86.35       73.61      8.42 o 
  -4   2  10      111.62       98.91      6.64 o 
  -3   2  10      438.16      423.15     14.60 o 
  -2   2  10        6.91        4.65      3.54 o 
  -1   2  10        0.61        3.65      3.58 o 
   0   2  10       51.83       41.64      5.11 o 
   1   2  10        8.31       13.23      4.65 o 
   2   2  10      105.53       99.78      9.14 o 
   3   2  10       50.76       66.17      7.92 o 
   4   2  10       50.71       69.18     11.61 o 
   5   2  10       54.86       76.76     12.77 o 
   6   2  10       43.36       40.61     14.50 o 
   7   2  10       13.35       22.13     12.03 o 
   8   2  10        8.71        9.72     11.49 o 
 -10   3  10       11.18       34.10     16.52 o 
  -9   3  10        7.41       -1.22     10.24 o 
  -8   3  10        1.09       12.03     10.97 o 
  -7   3  10        5.82        8.47      9.22 o 
  -6   3  10       12.12       14.11      8.45 o 
  -5   3  10        9.16        8.12      5.30 o 
  -4   3  10        0.16       -4.03      4.22 o 
  -3   3  10       34.36       23.36      5.34 o 
  -2   3  10      420.90      389.00     11.44 o 
  -1   3  10        2.80        7.24      4.54 o 
   0   3  10      163.18      178.44      8.17 o 
   1   3  10       53.00       51.99      5.40 o 
   2   3  10       10.51       11.82      5.38 o 
   3   3  10       61.65       47.29      7.16 o 
   4   3  10       43.41       37.27     10.78 o 
   5   3  10       17.06       36.36     12.96 o 
   6   3  10       89.11       80.15     15.89 o 
   7   3  10        0.89       -9.63      7.89 o 
   8   3  10        0.78        0.75     11.23 o 
  -9   4  10       10.77       18.43     16.33 o 
  -8   4  10       16.06       36.32     14.83 o 
  -7   4  10        0.26       -4.09     10.98 o 
  -6   4  10       75.93       91.44     16.67 o 
  -5   4  10       16.70        4.03      8.82 o 
  -4   4  10       98.72       97.88      9.64 o 
  -3   4  10      152.43      127.22      8.90 o 
  -2   4  10      107.45      101.20      8.98 o 
  -1   4  10        6.44        5.36      4.19 o 
   0   4  10       71.92       56.90      5.97 o 
   1   4  10       59.02       50.72      5.83 o 
   2   4  10       12.47       12.82      6.32 o 
   3   4  10        0.09       -3.34      5.76 o 
   4   4  10       14.74       19.86      6.74 o 
   5   4  10       64.47       68.00     11.13 o 
   6   4  10        1.85        1.82      8.49 o 
   7   4  10        0.05       -3.88      8.28 o 
   8   4  10        0.00        6.94      8.41 o 
  -9   5  10        8.68       19.35     14.93 o 
  -8   5  10        0.09        8.30     14.27 o 
  -7   5  10        0.00       -6.34     13.85 o 
  -6   5  10       34.92       30.25     12.04 o 
  -5   5  10       25.41       33.35      9.14 o 
  -4   5  10       17.33       12.88      8.39 o 
  -3   5  10       15.85       13.96      8.80 o 
  -2   5  10       49.07       48.46      6.10 o 
  -1   5  10        0.02        1.44      5.55 o 
   0   5  10       40.95       45.87      6.70 o 
   1   5  10       49.83       46.74      6.43 o 
   2   5  10        0.28       -4.41      5.53 o 
   3   5  10        0.24       -0.90      6.78 o 
   4   5  10       26.83       22.42      7.33 o 
   5   5  10        2.37        9.53     10.09 o 
   6   5  10       18.55        1.87      9.82 o 
   7   5  10       13.60        1.76      9.44 o 
  -8   6  10        1.75       -5.11     13.67 o 
  -7   6  10        5.02        7.37     13.65 o 
  -6   6  10       34.84       31.83     13.77 o 
  -5   6  10        6.56       15.72      9.20 o 
  -4   6  10       14.27       14.45      9.25 o 
  -3   6  10      219.14      226.35     18.64 o 
  -2   6  10        0.01        0.77      6.65 o 
  -1   6  10       96.18       89.61     10.36 o 
   0   6  10       23.68       24.52      6.65 o 
   1   6  10      142.06      124.08      9.53 o 
   2   6  10        2.09        8.10      6.32 o 
   3   6  10       32.08       33.07      9.02 o 
   4   6  10        0.27       -1.37      7.28 o 
   5   6  10        0.03        7.60     10.97 o 
   6   6  10        4.92        0.37     11.12 o 
   7   6  10        0.07        2.53     10.23 o 
  -7   7  10        2.92        5.78     14.73 o 
  -6   7  10        1.56       -2.07     13.38 o 
  -5   7  10        2.11       -7.88      8.31 o 
  -4   7  10       19.16        6.78      9.32 o 
  -3   7  10        0.21       -5.15     10.91 o 
  -2   7  10       94.11       96.93     11.19 o 
  -1   7  10       12.77       12.46      7.58 o 
   0   7  10        0.14        1.99      7.91 o 
   1   7  10        0.43        1.23      8.63 o 
   2   7  10        4.83       -3.55      8.58 o 
   3   7  10        6.31        2.39      7.49 o 
   4   7  10        2.45        2.83      8.35 o 
   5   7  10        0.02       10.07     12.77 o 
   6   7  10        0.15       -4.56      9.98 o 
  -6   8  10        0.75        4.16     16.91 o 
  -5   8  10        1.07        4.34     10.55 o 
  -4   8  10        5.58        6.35     16.39 o 
  -3   8  10       15.88        5.36     11.30 o 
  -2   8  10        0.05       -2.21      7.74 o 
  -1   8  10       33.26       31.83     10.50 o 
   0   8  10       18.11       16.94     10.88 o 
   1   8  10      188.28      200.61     22.22 o 
   2   8  10       16.38       28.51     18.72 o 
   3   8  10        1.79        5.60     11.08 o 
   4   8  10        0.01       -7.61      9.32 o 
   5   8  10        0.02        2.55     10.54 o 
  -5   9  10       10.59        8.15     10.94 o 
  -4   9  10        9.92       16.80     15.93 o 
  -3   9  10       48.20       45.52     15.03 o 
  -2   9  10       25.11       27.33     16.41 o 
  -1   9  10        7.54       12.81     23.21 o 
   0   9  10        2.66        8.37     10.88 o 
   1   9  10       47.63       81.96     23.21 o 
   2   9  10        3.05       17.06     17.22 o 
   3   9  10        2.88       -2.38     11.08 o 
  -3  10  10        1.08       -8.24     16.41 o 
  -2  10  10        7.57       10.11     16.94 o 
  -1  10  10        4.58       -3.00     12.53 o 
   0  10  10        5.65        8.99     24.34 o 
   1  10  10        9.50       12.29     16.85 o 
 -10   1  11        0.21        9.77     15.72 o 
  -9   1  11        4.48       12.34     11.42 o 
  -8   1  11        2.02       -5.99     11.23 o 
  -7   1  11       59.53       39.54     12.03 o 
  -6   1  11       16.41        8.64     11.38 o 
  -5   1  11      151.32      152.64     11.57 o 
  -4   1  11      190.47      182.26     11.45 o 
  -3   1  11       30.37       26.10      5.83 o 
  -2   1  11       19.68       20.27      3.79 o 
  -1   1  11     1114.86     1154.68     21.94 o 
   0   1  11       40.17       44.36      5.73 o 
   1   1  11      307.12      310.64      9.15 o 
   2   1  11      278.16      286.97     12.87 o 
   3   1  11        7.94        4.92      7.36 o 
   4   1  11        1.27        1.78      7.66 o 
   5   1  11       32.78       35.04     12.77 o 
   6   1  11       12.84       17.91     11.87 o 
   7   1  11        7.76       15.49     13.85 o 
   8   1  11        9.16        0.49     10.85 o 
 -10   2  11        0.01       10.05     12.75 o 
  -9   2  11        2.79       12.47     10.87 o 
  -8   2  11       28.02       47.59     13.54 o 
  -7   2  11        4.25        8.71      9.58 o 
  -6   2  11       21.11       17.96      8.45 o 
  -5   2  11        0.05        5.88      5.26 o 
  -4   2  11       51.94       51.82      6.61 o 
  -3   2  11      118.56      105.34      8.15 o 
  -2   2  11       43.90       50.94      4.92 o 
  -1   2  11       84.90       83.84      5.59 o 
   0   2  11        3.26       -0.41      3.81 o 
   1   2  11       98.63       97.60     10.16 o 
   2   2  11        9.42        6.43      5.17 o 
   3   2  11        3.05       -4.81      8.09 o 
   4   2  11      284.31      304.80     24.34 o 
   5   2  11       12.38       22.81     11.30 o 
   6   2  11        8.35        9.66     10.53 o 
   7   2  11        0.18        0.61     10.77 o 
   8   2  11        4.45        0.57      9.44 o 
  -9   3  11        1.24       -0.30      9.97 o 
  -8   3  11       23.20       37.19     12.53 o 
  -7   3  11       31.83       25.78     13.87 o 
  -6   3  11       43.62       39.81     11.72 o 
  -5   3  11       67.45       66.18      7.80 o 
  -4   3  11       54.82       42.23      6.56 o 
  -3   3  11       40.57       49.33      6.48 o 
  -2   3  11      368.86      328.41     10.90 o 
  -1   3  11       52.31       53.60      5.89 o 
   0   3  11        7.08        3.01      4.11 o 
   1   3  11       72.77       74.70      6.17 o 
   2   3  11        8.30       15.05      5.42 o 
   3   3  11       59.13       66.68      8.19 o 
   4   3  11      132.87      153.09     16.92 o 
   5   3  11       14.01       14.52     10.61 o 
   6   3  11       23.04       35.17     14.02 o 
   7   3  11        0.05        8.78     11.08 o 
   8   3  11        2.12        1.50      8.99 o 
  -9   4  11        0.19       11.90     18.35 o 
  -8   4  11       14.67       34.88     13.96 o 
  -7   4  11        0.03       -2.25     19.47 o 
  -6   4  11       10.83       13.72     12.37 o 
  -5   4  11       19.99       15.69      7.95 o 
  -4   4  11       11.75        0.50      8.36 o 
  -3   4  11       17.97       12.38      5.33 o 
  -2   4  11       26.97       25.38      5.48 o 
  -1   4  11        0.04        1.28      4.69 o 
   0   4  11        0.06       -1.90      4.21 o 
   1   4  11       72.59       70.00      6.76 o 
   2   4  11       76.76       72.62      7.83 o 
   3   4  11      121.60      138.19     10.96 o 
   4   4  11       75.30       74.88     11.49 o 
   5   4  11        2.55        0.71      7.98 o 
   6   4  11        1.19        7.00      8.80 o 
   7   4  11        1.60        1.94     10.07 o 
  -9   5  11        4.62       14.55     14.82 o 
  -8   5  11       20.07       30.71     17.59 o 
  -7   5  11        0.28        0.08     15.03 o 
  -6   5  11       61.46       55.54     14.18 o 
  -5   5  11       80.88       81.58     16.14 o 
  -4   5  11       77.72       68.93     12.00 o 
  -3   5  11       18.91       19.88      9.43 o 
  -2   5  11       69.68       59.03      7.13 o 
  -1   5  11       47.60       41.55      6.59 o 
   0   5  11       13.59        4.32      5.19 o 
   1   5  11       26.64       18.54      6.09 o 
   2   5  11      119.20      129.83     10.91 o 
   3   5  11       68.22       65.76      8.27 o 
   4   5  11       44.79       40.54      9.80 o 
   5   5  11        0.03      -11.19      8.96 o 
   6   5  11        6.98        1.72      8.59 o 
   7   5  11        2.41        6.44      8.44 o 
  -8   6  11        0.38       16.16     16.19 o 
  -7   6  11        0.30       -2.45     11.91 o 
  -6   6  11       23.25       26.87     13.21 o 
  -5   6  11        0.01       -7.40     10.77 o 
  -4   6  11       34.13       37.59     13.03 o 
  -3   6  11       19.13       25.21     11.22 o 
  -2   6  11       47.74       54.23      9.41 o 
  -1   6  11       62.92       52.46      9.09 o 
   0   6  11       27.38       25.20      7.22 o 
   1   6  11        3.21        2.20      6.86 o 
   2   6  11       17.07       17.01      6.47 o 
   3   6  11        5.91        9.08      8.88 o 
   4   6  11       29.29       14.20      8.78 o 
   5   6  11       12.07       13.80     12.58 o 
   6   6  11       15.24       17.97     12.02 o 
  -7   7  11        0.19        5.64     18.00 o 
  -6   7  11        8.62        1.22     15.35 o 
  -5   7  11       15.22        1.17     12.13 o 
  -4   7  11        1.99        3.51     13.48 o 
  -3   7  11       25.65       31.94     11.22 o 
  -2   7  11       54.93       67.35      9.97 o 
  -1   7  11      418.99      502.68     27.24 o 
   0   7  11        4.26        7.71      7.91 o 
   1   7  11       66.33       64.67     12.68 o 
   2   7  11       17.52       23.79      9.13 o 
   3   7  11        1.29        1.27      7.92 o 
   4   7  11        0.67       -2.14      9.29 o 
   5   7  11        4.97        3.16      9.49 o 
  -6   8  11        2.66        8.92     18.22 o 
  -5   8  11       38.69       53.62     18.52 o 
  -4   8  11        0.05      -17.21     11.66 o 
  -3   8  11        8.48       -8.79     14.18 o 
  -2   8  11        0.05       -2.08      7.83 o 
  -1   8  11       10.98        7.07      9.13 o 
   0   8  11       17.68       22.19     14.27 o 
   1   8  11        1.15        1.35      9.97 o 
   2   8  11        0.81        1.50      9.00 o 
   3   8  11        1.68        1.16     12.90 o 
   4   8  11        3.00        8.48     10.17 o 
  -5   9  11        0.28        3.04     18.51 o 
  -4   9  11        6.23        9.43     15.63 o 
  -3   9  11        3.55        4.68     14.75 o 
  -2   9  11       10.07       -2.31     12.19 o 
  -1   9  11       23.43       22.60     12.16 o 
   0   9  11        2.86       10.89     12.58 o 
   1   9  11        0.42       12.96     14.02 o 
   2   9  11        0.62        0.88     18.72 o 
   3   9  11        6.80       25.10     13.74 o 
  -2  10  11        0.03       12.38     13.99 o 
  -1  10  11        0.01       -4.76     11.36 o 
   0  10  11        0.88        8.74     14.03 o 
  -9   0  12       11.02       14.98     17.22 o 
  -8   0  12        9.74        3.74     20.22 o 
  -7   0  12       63.20       41.19     17.97 o 
  -6   0  12        6.71        1.00      7.13 o 
  -5   0  12      107.81      105.90     15.29 o 
  -4   0  12       18.40        4.02      8.72 o 
  -3   0  12      225.71      203.68     16.62 o 
  -2   0  12       31.68       27.71      7.41 o 
  -1   0  12      652.64      663.78     24.62 o 
   0   0  12      203.02      196.50     13.74 o 
   1   0  12      110.62      103.45     10.11 o 
   2   0  12       59.71       47.18     17.22 o 
   3   0  12       22.34       59.16     18.72 o 
   4   0  12        2.62       -2.25     11.23 o 
   5   0  12        5.59       11.23     13.48 o 
   6   0  12        3.58        1.50     16.47 o 
   7   0  12        8.02        5.24     17.97 o 
   8   0  12        0.21        2.25     14.23 o 
 -10   1  12        5.38       14.60     11.38 o 
  -9   1  12        1.02        6.20     12.76 o 
  -8   1  12        8.62        4.01      9.49 o 
  -7   1  12        1.59       -4.42     10.97 o 
  -6   1  12       21.92       16.01      7.10 o 
  -5   1  12       11.50       17.32      6.62 o 
  -4   1  12       58.96       49.53      7.63 o 
  -3   1  12      165.60      143.07      9.75 o 
  -2   1  12       23.62       23.71      4.16 o 
  -1   1  12        0.52       -2.98      4.25 o 
   0   1  12        5.54        1.93      4.47 o 
   1   1  12       17.78       23.75      4.27 o 
   2   1  12        0.31        3.40      8.44 o 
   3   1  12       56.17       65.07     12.58 o 
   4   1  12        6.88        6.74      9.89 o 
   5   1  12        2.19       -1.91      8.63 o 
   6   1  12        6.11       16.17     13.49 o 
   7   1  12        0.81       -7.73     12.37 o 
   8   1  12        0.31       -2.46      9.82 o 
  -9   2  12        8.45       16.96     11.06 o 
  -8   2  12       15.12       20.30     10.79 o 
  -7   2  12       61.92       54.78     11.55 o 
  -6   2  12        0.63       -7.07      5.86 o 
  -5   2  12       14.66       20.54      6.43 o 
  -4   2  12        4.27        6.15      5.30 o 
  -3   2  12      206.91      209.79     10.70 o 
  -2   2  12        0.95        2.51      3.47 o 
  -1   2  12      590.55      575.06     12.89 o 
   0   2  12       98.36       95.27      6.70 o 
   1   2  12       82.92       76.66      6.62 o 
   2   2  12       75.85       70.42      9.19 o 
   3   2  12       35.29       32.88     10.97 o 
   4   2  12       19.65        9.29      8.95 o 
   5   2  12        2.64       -2.25      9.00 o 
   6   2  12        2.95       -7.11     12.18 o 
   7   2  12       11.27       16.38     11.61 o 
   8   2  12        4.92       -0.16      8.83 o 
  -9   3  12        3.82       13.22     19.47 o 
  -8   3  12       24.25       24.85     18.04 o 
  -7   3  12        3.15       10.75     10.60 o 
  -6   3  12        6.92        6.64      9.51 o 
  -5   3  12       12.77       10.40      6.44 o 
  -4   3  12        3.71        5.11      5.23 o 
  -3   3  12      389.95      372.63     15.44 o 
  -2   3  12       58.05       51.46      6.57 o 
  -1   3  12        0.73       -0.59      3.89 o 
   0   3  12       38.71       37.42      5.69 o 
   1   3  12        5.44        1.37      5.09 o 
   2   3  12        5.23        9.40      5.83 o 
   3   3  12        3.58        5.35      6.72 o 
   4   3  12        0.52        7.47     10.09 o 
   5   3  12       11.42       -3.35      8.95 o 
   6   3  12       68.10       59.16     18.72 o 
   7   3  12       10.98        7.87     10.31 o 
  -9   4  12        0.22       18.26     23.59 o 
  -8   4  12       23.09       23.86     13.95 o 
  -7   4  12       14.14       17.48     14.23 o 
  -6   4  12       26.67       14.84     14.38 o 
  -5   4  12        0.00       10.38     14.27 o 
  -4   4  12      131.45      134.77     14.65 o 
  -3   4  12       10.25       14.93      5.85 o 
  -2   4  12       33.98       32.33      6.08 o 
  -1   4  12        8.30        1.08      4.37 o 
   0   4  12        8.42       10.43      5.07 o 
   1   4  12       80.17       94.65      8.80 o 
   2   4  12      211.46      221.44     12.70 o 
   3   4  12       27.42       33.56      7.91 o 
   4   4  12       87.42       96.92     12.67 o 
   5   4  12        1.57       -3.69      8.81 o 
   6   4  12        0.05        2.43      8.30 o 
   7   4  12       12.75       18.55     17.22 o 
  -8   5  12        9.40       11.98     12.41 o 
  -7   5  12        0.49        4.65     15.56 o 
  -6   5  12        1.86       -5.14     11.30 o 
  -5   5  12       25.00       18.90     10.31 o 
  -4   5  12        3.97        5.78      8.86 o 
  -3   5  12      173.25      151.12     14.97 o 
  -2   5  12       22.88       21.81      7.23 o 
  -1   5  12       18.54       10.05      5.73 o 
   0   5  12       23.34       28.74      6.47 o 
   1   5  12       26.34       23.76      6.78 o 
   2   5  12      101.73       90.99      9.65 o 
   3   5  12        4.28        5.32      7.21 o 
   4   5  12       19.62       12.53      9.75 o 
   5   5  12        0.01       -0.88     10.32 o 
   6   5  12       12.09       15.87     10.61 o 
   7   5  12        5.64       14.98     24.71 o 
  -8   6  12        5.23       -0.16     13.11 o 
  -7   6  12        0.14        8.03     16.85 o 
  -6   6  12        9.55        3.00     11.51 o 
  -5   6  12        2.75        7.89     12.33 o 
  -4   6  12       78.20       81.52     13.75 o 
  -3   6  12      120.67      143.91     16.70 o 
  -2   6  12        3.07       -0.24      7.52 o 
  -1   6  12        5.81        1.73      7.42 o 
   0   6  12       30.95       28.17      7.03 o 
   1   6  12      148.80      173.58     12.69 o 
   2   6  12       53.56       49.76      8.88 o 
   3   6  12        0.00        3.07      7.34 o 
   4   6  12       17.63       32.12     11.90 o 
   5   6  12       18.80       20.11     10.78 o 
   6   6  12       23.30       31.19     19.84 o 
  -7   7  12       14.88       19.93     19.84 o 
  -6   7  12        2.08        3.96     14.63 o 
  -5   7  12        2.78       -5.51     12.58 o 
  -4   7  12        1.98        4.49     15.03 o 
  -3   7  12        5.43        6.96     10.07 o 
  -2   7  12       14.19       22.23      7.89 o 
  -1   7  12       13.62       17.12      8.80 o 
   0   7  12       63.96      110.23     13.85 o 
   1   7  12        0.37       11.48      9.84 o 
   2   7  12       15.31        7.37      9.70 o 
   3   7  12        3.18        0.28      8.17 o 
   4   7  12        3.70        5.26      9.25 o 
   5   7  12        0.65       14.69     12.02 o 
  -6   8  12        0.70        0.38     15.08 o 
  -5   8  12        0.08       -1.50     12.18 o 
  -4   8  12        0.87      -14.60     15.36 o 
  -3   8  12       17.05       10.46     12.06 o 
  -2   8  12        3.87        3.35      8.48 o 
  -1   8  12       27.80       19.10      9.73 o 
   0   8  12       13.34        7.69     19.47 o 
   1   8  12       34.81       33.44     13.74 o 
   2   8  12        4.72       10.02     12.68 o 
   3   8  12        6.41        3.76     13.85 o 
   4   8  12        0.26        1.48     12.77 o 
  -4   9  12        3.48       -6.15     14.75 o 
  -3   9  12       10.70       23.82     19.47 o 
  -2   9  12        3.48        3.10     26.58 o 
  -1   9  12        6.01       14.05     12.13 o 
   0   9  12        1.65        4.70     10.55 o 
   1   9  12       13.44       21.84     11.61 o 
   2   9  12        0.05        3.33     25.09 o 
  -9   1  13       23.02       45.91     21.06 o 
  -8   1  13       10.59        6.31      9.79 o 
  -7   1  13       10.74       13.19     10.85 o 
  -6   1  13        0.30        1.43      5.60 o 
  -5   1  13        2.74        3.95      5.78 o 
  -4   1  13       17.58       14.43      6.61 o 
  -3   1  13      233.08      234.17     12.17 o 
  -2   1  13        9.66       10.43      3.93 o 
  -1   1  13        2.91        1.88      4.62 o 
   0   1  13      167.54      163.18      9.71 o 
   1   1  13       55.64       48.18      8.23 o 
   2   1  13       10.62       17.95     11.38 o 
   3   1  13       76.24       83.73     13.85 o 
   4   1  13       85.70       91.28     14.80 o 
   5   1  13       82.00       84.44     15.45 o 
   6   1  13        1.08      -11.53     11.30 o 
   7   1  13        2.71       -7.25      8.82 o 
  -9   2  13        1.50        7.85     19.68 o 
  -8   2  13        0.94        9.54     10.00 o 
  -7   2  13        1.98       18.11     13.27 o 
  -6   2  13       16.73        6.76      6.19 o 
  -5   2  13       75.50       68.85      8.46 o 
  -4   2  13        1.24       -0.35      5.32 o 
  -3   2  13       49.72       39.09      6.30 o 
  -2   2  13       54.71       52.72      7.49 o 
  -1   2  13       15.67       15.99      4.27 o 
   0   2  13       49.96       51.81      5.87 o 
   1   2  13        4.46        9.20      5.78 o 
   2   2  13       41.91       28.79     10.97 o 
   3   2  13       27.02       36.58     12.03 o 
   4   2  13       35.47       45.05     12.95 o 
   5   2  13       12.27        7.84     11.49 o 
   6   2  13        0.21        3.19     10.97 o 
   7   2  13        9.91        0.84     10.77 o 
  -9   3  13       10.62        9.95     10.31 o 
  -8   3  13        6.39        6.15     10.64 o 
  -7   3  13       12.62        6.83     10.11 o 
  -6   3  13        3.25        5.47      6.83 o 
  -5   3  13       22.14       27.81      7.18 o 
  -4   3  13       17.55       26.37      7.17 o 
  -3   3  13      108.85       90.22      8.23 o 
  -2   3  13        0.10       -1.24      4.05 o 
  -1   3  13        0.35        1.53      4.36 o 
   0   3  13        3.27        0.11      4.92 o 
   1   3  13      167.09      160.06     10.77 o 
   2   3  13       63.52       56.56      9.41 o 
   3   3  13        0.59        1.29      7.32 o 
   4   3  13        0.81        7.38     10.24 o 
   5   3  13       64.79       62.14     16.47 o 
   6   3  13        1.10       -6.27     10.24 o 
   7   3  13       15.93       14.90      9.41 o 
  -9   4  13        2.31       12.99     15.33 o 
  -8   4  13        1.62        6.83     13.43 o 
  -7   4  13        4.33        8.18     14.60 o 
  -6   4  13        7.11        5.43     10.32 o 
  -5   4  13      230.37      217.67     18.64 o 
  -4   4  13       43.23       34.92     10.91 o 
  -3   4  13        0.70        1.02      9.08 o 
  -2   4  13       85.83       88.76      8.87 o 
  -1   4  13      110.00      107.75      8.06 o 
   0   4  13       22.89       19.75      5.50 o 
   1   4  13        0.96       -1.29      6.08 o 
   2   4  13       54.78       63.24      8.34 o 
   3   4  13        6.22        5.65      7.46 o 
   4   4  13      131.61      149.95     15.52 o 
   5   4  13        2.48        6.82     15.37 o 
   6   4  13        8.75       10.06      9.07 o 
   7   4  13        9.48        6.93     10.86 o 
  -8   5  13        3.05        8.69     17.45 o 
  -7   5  13        1.06       -5.21     11.16 o 
  -6   5  13       31.85       32.70     16.67 o 
  -5   5  13       25.40       25.01     10.78 o 
  -4   5  13        1.09       -4.51     10.08 o 
  -3   5  13       44.67       37.27     10.59 o 
  -2   5  13       27.26       27.98      9.22 o 
  -1   5  13      228.34      243.78     11.71 o 
   0   5  13       40.16       29.74      7.42 o 
   1   5  13        3.08        0.32      6.10 o 
   2   5  13       30.05       27.65      8.15 o 
   3   5  13       60.91       71.63     10.41 o 
   4   5  13        0.03        4.28      8.54 o 
   5   5  13        1.17       14.28     12.04 o 
   6   5  13        9.33       10.52      9.28 o 
  -8   6  13        0.16        7.97     19.40 o 
  -7   6  13        0.08      -14.23     16.55 o 
  -6   6  13        0.51       -8.69     12.46 o 
  -5   6  13       18.13       15.55     13.28 o 
  -4   6  13        0.46       -7.57      9.29 o 
  -3   6  13       31.85       32.10     10.70 o 
  -2   6  13        4.72        4.02     10.36 o 
  -1   6  13        4.34       -0.37      6.83 o 
   0   6  13       67.76       65.60     11.33 o 
   1   6  13        0.19       -4.21      6.85 o 
   2   6  13        6.58        3.12      6.29 o 
   3   6  13       19.72       28.27      9.18 o 
   4   6  13       14.62       11.54     10.32 o 
   5   6  13        1.10        1.50     10.02 o 
   6   6  13        1.43       -9.70     11.45 o 
  -7   7  13        0.93        2.66     16.09 o 
  -6   7  13        1.58       -8.92     12.68 o 
  -5   7  13        1.35        0.12     13.65 o 
  -4   7  13       10.16        2.75     11.45 o 
  -3   7  13        9.84       11.81     12.43 o 
  -2   7  13       20.49       14.89     10.51 o 
  -1   7  13      152.79      161.60     13.45 o 
   0   7  13       11.31       12.27      8.91 o 
   1   7  13        0.82        2.69      9.12 o 
   2   7  13        3.22        6.35      9.20 o 
   3   7  13       19.47       15.25      9.25 o 
   4   7  13       14.27       38.16     15.08 o 
   5   7  13        1.55        3.00     20.97 o 
  -6   8  13        7.15       -5.35     20.97 o 
  -5   8  13        2.43       20.28     17.06 o 
  -4   8  13       13.74       23.76     13.96 o 
  -3   8  13        0.08       -3.89     10.11 o 
  -2   8  13       17.50       38.15     11.64 o 
  -1   8  13        4.35       11.37      9.82 o 
   0   8  13        5.61       26.01     13.49 o 
   1   8  13        5.51        8.38     15.35 o 
   2   8  13        0.65       15.39     17.22 o 
   3   8  13        2.89        2.64     10.77 o 
  -4   9  13        2.88       -2.18     14.27 o 
  -3   9  13        0.55      -13.96     13.43 o 
  -2   9  13        5.65        5.56     13.74 o 
  -1   9  13       44.39       37.07     15.63 o 
   0   9  13        7.67        0.75     14.30 o 
   1   9  13        5.21        3.07     19.10 o 
   2   9  13        0.01        4.49     12.71 o 
  -9   0  14        0.94       -2.25     22.46 o 
  -8   0  14        0.03       -1.50     14.98 o 
  -7   0  14        7.50        7.49     14.98 o 
  -6   0  14        7.19        1.06      7.66 o 
  -5   0  14       14.35        7.85     10.32 o 
  -4   0  14       55.10       43.06     11.65 o 
  -3   0  14       17.98       13.56      7.66 o 
  -2   0  14      263.88      283.56     19.04 o 
  -1   0  14       31.52       13.15      8.82 o 
   0   0  14        6.93       14.23      7.94 o 
   1   0  14       32.52       51.67     15.73 o 
   2   0  14      274.57      289.80     29.95 o 
   3   0  14      206.55      144.52     26.96 o 
   4   0  14       11.61       32.20     20.97 o 
   5   0  14       60.43       47.18     17.97 o 
   6   0  14        7.14        8.24     14.98 o 
   7   0  14        4.23        3.00     14.23 o 
  -9   1  14        0.00        8.06     10.93 o 
  -8   1  14        0.85       -7.07      9.41 o 
  -7   1  14        0.39        0.10     10.11 o 
  -6   1  14        0.08        0.51      6.47 o 
  -5   1  14        2.03        3.22      5.96 o 
  -4   1  14        6.21       12.01      7.02 o 
  -3   1  14       40.32       23.67      6.13 o 
  -2   1  14       84.23       94.69      9.22 o 
  -1   1  14       96.12       75.03      8.04 o 
   0   1  14       54.20       48.08      7.00 o 
   1   1  14       78.62       84.79     15.35 o 
   2   1  14        0.34        0.75      9.69 o 
   3   1  14       11.89       16.39     11.69 o 
   4   1  14        0.04        1.80     12.96 o 
   5   1  14       34.02       35.86     12.37 o 
   6   1  14        1.70       -4.71      9.25 o 
   7   1  14        0.98        2.92      9.73 o 
  -9   2  14        3.24       11.63     10.96 o 
  -8   2  14        0.30        4.16      9.02 o 
  -7   2  14        4.46        8.20     10.40 o 
  -6   2  14       13.64       18.07      7.16 o 
  -5   2  14       53.27       51.06      7.95 o 
  -4   2  14       32.74       37.64      7.65 o 
  -3   2  14       25.77       24.15      5.95 o 
  -2   2  14        0.43        4.22      4.97 o 
  -1   2  14       18.15       18.08      4.58 o 
   0   2  14       78.08       74.22      6.92 o 
   1   2  14       20.74       21.57      8.01 o 
   2   2  14       78.01       77.16     13.65 o 
   3   2  14       98.36       87.08     15.25 o 
   4   2  14       21.84       33.20     13.12 o 
   5   2  14       61.85       44.93     17.97 o 
   6   2  14        5.83        4.49     12.58 o 
   7   2  14        6.29       -5.10     11.64 o 
  -9   3  14        0.14        4.39     10.95 o 
  -8   3  14        4.96       16.23     12.12 o 
  -7   3  14        3.69        6.23      9.93 o 
  -6   3  14        0.11       -0.24      7.69 o 
  -5   3  14        1.31       -2.63      6.17 o 
  -4   3  14      106.65      127.33     10.20 o 
  -3   3  14      252.34      226.14     12.04 o 
  -2   3  14       24.00       19.84      6.71 o 
  -1   3  14       29.47       22.76      5.26 o 
   0   3  14       76.51       60.15      8.02 o 
   1   3  14      176.66      216.44     12.61 o 
   2   3  14       18.17       25.83      8.69 o 
   3   3  14       11.60       21.16      9.43 o 
   4   3  14       24.74       36.08     12.68 o 
   5   3  14       19.64       13.93     10.48 o 
   6   3  14        0.04        4.99     12.19 o 
   7   3  14        1.34      -10.48     10.48 o 
  -8   4  14        0.32       -1.16     12.02 o 
  -7   4  14       18.04       38.82     14.53 o 
  -6   4  14        0.18        0.22      8.88 o 
  -5   4  14       68.98       64.09     11.92 o 
  -4   4  14       10.21       14.21      8.91 o 
  -3   4  14       50.76       28.74      7.11 o 
  -2   4  14        0.28       -2.91      5.44 o 
  -1   4  14        7.78        0.55      5.41 o 
   0   4  14        7.12        0.35      5.76 o 
   1   4  14       14.34       16.37      6.76 o 
   2   4  14        0.78        3.06      5.93 o 
   3   4  14       70.66       61.40     10.16 o 
   4   4  14       15.04       22.20      8.94 o 
   5   4  14       11.27        8.19     10.25 o 
   6   4  14        0.09        2.57      8.02 o 
  -8   5  14        0.29        2.82     12.66 o 
  -7   5  14       12.30       21.02     17.06 o 
  -6   5  14        1.16       -2.00     12.58 o 
  -5   5  14        1.43       -3.39      9.91 o 
  -4   5  14        0.06        1.21      8.39 o 
  -3   5  14      142.68      157.79     16.78 o 
  -2   5  14       26.09       41.94     10.26 o 
  -1   5  14        9.29        9.35      6.02 o 
   0   5  14       18.14       10.21      6.52 o 
   1   5  14       44.50       46.47      8.32 o 
   2   5  14       65.54       65.01      9.26 o 
   3   5  14       10.92        6.71      7.53 o 
   4   5  14       14.40       12.03      9.56 o 
   5   5  14        1.23      -11.23     13.48 o 
   6   5  14        0.18       -2.16      8.59 o 
  -7   6  14       23.41       25.11     16.47 o 
  -6   6  14        4.61        5.58     11.51 o 
  -5   6  14       12.07       17.88     13.11 o 
  -4   6  14        3.63       -8.31      9.18 o 
  -3   6  14       78.92       81.87     13.57 o 
  -2   6  14        6.90        7.09      8.74 o 
  -1   6  14        2.78       -1.94      7.48 o 
   0   6  14       19.65       23.27      9.57 o 
   1   6  14        1.76        2.30      6.93 o 
   2   6  14        0.54        4.27      7.66 o 
   3   6  14        0.02       -6.99      7.69 o 
   4   6  14       11.48       13.33     10.32 o 
   5   6  14       13.18       29.95     12.14 o 
  -6   7  14        4.73       12.35     16.48 o 
  -5   7  14        0.07      -15.53     14.92 o 
  -4   7  14        3.17        5.06     10.74 o 
  -3   7  14        4.07       -1.01     11.35 o 
  -2   7  14        8.20       22.14     14.57 o 
  -1   7  14        0.01       -9.35     11.91 o 
   0   7  14        4.90        0.85      7.63 o 
   1   7  14        1.47        0.33      9.02 o 
   2   7  14       13.85       23.25     17.22 o 
   3   7  14        3.52       -2.12     10.61 o 
   4   7  14        0.03       -7.22     12.43 o 
  -5   8  14        0.01       -6.74     17.47 o 
  -4   8  14        4.82        2.18     17.45 o 
  -3   8  14       58.06       79.15     16.72 o 
  -2   8  14       13.93       11.90     12.47 o 
  -1   8  14        0.95        2.20     12.33 o 
   0   8  14        4.16        6.70      9.16 o 
   1   8  14        0.19       17.65     12.90 o 
   2   8  14        0.57        4.87     12.71 o 
   3   8  14        0.68        8.00     10.02 o 
  -3   9  14        2.22        5.73     18.33 o 
  -2   9  14        0.39       22.46     21.72 o 
  -1   9  14        0.55       26.21     23.96 o 
   0   9  14        5.55        6.14     14.18 o 
   1   9  14        9.37       31.57     15.25 o 
  -9   1  15        0.04       11.94     11.13 o 
  -8   1  15        1.32        0.31     10.94 o 
  -7   1  15       10.46        2.52      6.83 o 
  -6   1  15       74.13       71.87      9.78 o 
  -5   1  15      134.72      128.26     12.25 o 
  -4   1  15        9.11        8.10      5.86 o 
  -3   1  15       15.25       14.22      5.70 o 
  -2   1  15       12.90       11.12      6.01 o 
  -1   1  15       88.61       99.15      9.23 o 
   0   1  15       71.16       97.13     11.46 o 
   1   1  15       74.48       29.43     12.73 o 
   2   1  15      178.71      258.67     21.93 o 
   3   1  15      314.59      361.40     25.11 o 
   4   1  15       62.77       69.86     27.71 o 
   5   1  15       16.42        7.86     13.24 o 
   6   1  15        5.93        2.28     12.68 o 
   7   1  15        0.09       -3.74     10.78 o 
  -9   2  15        1.45       15.91     12.06 o 
  -8   2  15        1.50       -4.17     10.08 o 
  -7   2  15        4.83        8.58      9.97 o 
  -6   2  15        1.28        2.06      7.04 o 
  -5   2  15       63.68       52.59      8.44 o 
  -4   2  15       71.99       84.14      9.16 o 
  -3   2  15       13.89        3.29      4.50 o 
  -2   2  15      181.47      162.07     10.21 o 
  -1   2  15       18.33       16.50      5.79 o 
   0   2  15       26.03       23.12      6.24 o 
   1   2  15        7.40       13.24     10.09 o 
   2   2  15       11.49       18.31     11.61 o 
   3   2  15       10.44       18.25     10.85 o 
   4   2  15       12.76       44.56     15.36 o 
   5   2  15        6.17       10.33     10.55 o 
   6   2  15        7.60        5.69     10.31 o 
   7   2  15        0.66       -5.95      7.67 o 
  -9   3  15        0.02       10.75     11.31 o 
  -8   3  15        0.34       -0.27     10.82 o 
  -7   3  15       15.45        8.55      9.68 o 
  -6   3  15        3.60        6.47      8.87 o 
  -5   3  15       29.13       26.61      7.42 o 
  -4   3  15        0.03        0.59      5.46 o 
  -3   3  15       10.08       20.85      6.47 o 
  -2   3  15       18.19       17.94      7.23 o 
  -1   3  15        0.00       -0.77      5.47 o 
   0   3  15        1.17       -3.32      6.58 o 
   1   3  15       41.40       34.60      7.53 o 
   2   3  15       99.26      116.39     13.13 o 
   3   3  15       10.50        4.84      7.10 o 
   4   3  15        5.72       -6.59     12.96 o 
   5   3  15       13.77        4.41      9.36 o 
   6   3  15        0.09       -8.24      8.71 o 
  -8   4  15        3.98        3.27     13.12 o 
  -7   4  15        1.60        3.48     11.66 o 
  -6   4  15        0.80        7.22      9.20 o 
  -5   4  15       81.08       72.27     14.02 o 
  -4   4  15        5.62       10.10      8.56 o 
  -3   4  15        0.42       -0.21      6.41 o 
  -2   4  15        5.33        2.27      6.19 o 
  -1   4  15       28.15       24.79      7.18 o 
   0   4  15        7.14       13.86      6.38 o 
   1   4  15       25.85       25.01      7.54 o 
   2   4  15        7.67        9.01      9.20 o 
   3   4  15       67.48       66.58     10.93 o 
   4   4  15        1.60        5.82      9.06 o 
   5   4  15        1.10      -11.32      9.77 o 
   6   4  15        3.27        1.52      7.74 o 
  -8   5  15        0.62       -6.11     17.79 o 
  -7   5  15        0.93        6.05     14.50 o 
  -6   5  15        9.19        1.87      9.80 o 
  -5   5  15        2.73        8.28     11.63 o 
  -4   5  15        8.11        2.35      9.34 o 
  -3   5  15        0.86       -0.24      9.46 o 
  -2   5  15        9.98       11.12      8.95 o 
  -1   5  15       27.54       53.62     11.04 o 
   0   5  15        4.24        1.64      7.14 o 
   1   5  15      104.28       96.13     10.28 o 
   2   5  15       29.66       24.02      9.72 o 
   3   5  15       11.63       14.95      8.34 o 
   4   5  15        0.03        1.94      8.53 o 
   5   5  15        2.36        3.84     12.23 o 
  -7   6  15        0.36        3.26     19.47 o 
  -6   6  15        5.63       19.74     14.39 o 
  -5   6  15       38.21       32.23     11.46 o 
  -4   6  15        4.91        9.52     10.62 o 
  -3   6  15        4.67       -6.55      8.64 o 
  -2   6  15       12.17        9.23      8.88 o 
  -1   6  15        0.72       -2.98     10.77 o 
   0   6  15       24.36       15.21      9.65 o 
   1   6  15       17.72       21.76      7.78 o 
   2   6  15        3.88        2.25      8.54 o 
   3   6  15       25.49       20.42      9.91 o 
   4   6  15        4.73        8.58     10.32 o 
   5   6  15        0.28        3.11     10.43 o 
  -6   7  15        1.22        5.91     15.73 o 
  -5   7  15        2.18        3.77     12.96 o 
  -4   7  15       21.28       17.45     12.41 o 
  -3   7  15        0.01       -3.74      8.98 o 
  -2   7  15       10.25       14.31     10.76 o 
  -1   7  15       29.31       31.62     12.90 o 
   0   7  15        8.64        7.05      8.86 o 
   1   7  15        1.64        0.07      9.18 o 
   2   7  15        3.66       13.27     10.78 o 
   3   7  15       27.53       27.84     14.80 o 
   4   7  15        0.21        3.99     11.83 o 
  -5   8  15        2.25      -24.15     16.10 o 
  -4   8  15        0.00      -16.45     10.97 o 
  -3   8  15        0.45        2.50     11.10 o 
  -2   8  15        9.31       23.14     16.62 o 
  -1   8  15        0.27       17.60     15.56 o 
   0   8  15        0.00        5.99     20.22 o 
   1   8  15        2.80        9.67     12.68 o 
   2   8  15        0.48       14.85     10.55 o 
  -1   9  15        0.75       19.47     23.96 o 
  -9   0  16        5.00      -20.22     20.97 o 
  -8   0  16       10.18      -20.97     20.22 o 
  -7   0  16       75.63       68.50     28.83 o 
  -6   0  16       28.17       31.00     11.49 o 
  -5   0  16        0.00        2.25      8.63 o 
  -4   0  16      158.18      148.90     18.22 o 
  -3   0  16        1.54       -0.48      6.60 o 
  -2   0  16        0.90        1.11      9.16 o 
  -1   0  16      124.01      121.78     15.03 o 
   0   0  16      525.39      634.26     42.68 o 
   1   0  16      399.73      468.02     37.44 o 
   2   0  16        6.98       -8.24     13.48 o 
   3   0  16       61.44       59.16     20.22 o 
   4   0  16       38.97       36.69     17.22 o 
   5   0  16       15.17        3.00     13.48 o 
   6   0  16        2.99        3.00     12.73 o 
  -9   1  16        0.12       10.91     15.99 o 
  -8   1  16        3.33        1.98     13.49 o 
  -7   1  16        0.00        3.46      7.64 o 
  -6   1  16        0.26        3.01      6.47 o 
  -5   1  16        9.25       10.57      7.70 o 
  -4   1  16       53.50       58.60      8.81 o 
  -3   1  16        0.45       -5.33      5.85 o 
  -2   1  16       28.19       38.90      7.65 o 
  -1   1  16       26.49       53.73     12.59 o 
   0   1  16        0.35        4.49     17.22 o 
   1   1  16       29.84       17.56     11.77 o 
   2   1  16       50.15       64.64     14.92 o 
   3   1  16        9.67        5.82     11.69 o 
   4   1  16        1.50       -2.91     11.98 o 
   5   1  16        0.29       -0.75      9.00 o 
   6   1  16        0.00       -4.32      9.41 o 
  -9   2  16        3.11       24.95     12.54 o 
  -8   2  16        1.33       10.15     10.79 o 
  -7   2  16       28.02       37.85     10.81 o 
  -6   2  16        3.00       11.49      6.80 o 
  -5   2  16        0.76        7.89      6.18 o 
  -4   2  16       24.09       21.60      7.24 o 
  -3   2  16        0.03       -2.78      5.52 o 
  -2   2  16        0.01        2.58      5.52 o 
  -1   2  16       25.87       25.01      6.89 o 
   0   2  16      185.71      169.73     12.21 o 
   1   2  16       15.59       13.62     10.65 o 
   2   2  16       57.91       65.48     15.78 o 
   3   2  16        6.50        6.26     11.51 o 
   4   2  16       16.99        8.69     11.64 o 
   5   2  16        1.43      -11.06     10.32 o 
   6   2  16        3.35        1.78     12.41 o 
  -8   3  16       11.14        2.43     12.17 o 
  -7   3  16        0.33       -5.59      8.95 o 
  -6   3  16        0.35       -0.59      9.21 o 
  -5   3  16        1.81        3.76      6.24 o 
  -4   3  16       31.18       21.46      6.92 o 
  -3   3  16       36.43       38.25      7.48 o 
  -2   3  16        1.76        0.60      5.33 o 
  -1   3  16       25.60       44.72      8.95 o 
   0   3  16        6.45        0.25      6.98 o 
   1   3  16      249.46      255.97     17.27 o 
   2   3  16       58.70       65.67     10.62 o 
   3   3  16        1.58        4.02      9.69 o 
   4   3  16        9.47       14.41     12.04 o 
   5   3  16        2.28       -6.50     10.02 o 
   6   3  16        0.67       -5.57     12.73 o 
  -8   4  16        0.75       -5.02     13.10 o 
  -7   4  16        2.79       10.74     13.28 o 
  -6   4  16        2.26        6.24      8.48 o 
  -5   4  16        5.39        3.32      9.34 o 
  -4   4  16        6.98        7.96      7.76 o 
  -3   4  16       21.26       21.60      8.10 o 
  -2   4  16       13.30        9.65      6.79 o 
  -1   4  16       16.63        9.09      7.37 o 
   0   4  16      122.54      155.79     14.52 o 
   1   4  16        7.75       19.92      9.13 o 
   2   4  16       54.27       76.94     11.87 o 
   3   4  16        2.79       10.03      8.12 o 
   4   4  16        0.60       -2.00      8.90 o 
   5   4  16        2.21        0.28      8.37 o 
  -7   5  16        9.34        6.99     14.57 o 
  -6   5  16        0.46       -9.63      9.54 o 
  -5   5  16        0.51        6.89      9.13 o 
  -4   5  16        0.14        3.21     10.70 o 
  -3   5  16       19.92       19.22     11.24 o 
  -2   5  16        5.71       11.07      8.33 o 
  -1   5  16       15.72       16.53      8.75 o 
   0   5  16        0.03        4.59      9.75 o 
   1   5  16      178.23      175.27     12.87 o 
   2   5  16        0.23        8.47     10.64 o 
   3   5  16        4.60       -4.79      7.97 o 
   4   5  16        0.76       -2.91     10.05 o 
   5   5  16        0.02       -0.29     10.20 o 
  -7   6  16        1.66       -5.44     15.78 o 
  -6   6  16        8.65        1.50     12.71 o 
  -5   6  16        0.24       -5.34     11.97 o 
  -4   6  16        9.37        4.68     12.02 o 
  -3   6  16       25.21       20.75     10.59 o 
  -2   6  16        2.30        5.39     11.22 o 
  -1   6  16       29.93       45.11     16.62 o 
   0   6  16       27.76       46.85     13.49 o 
   1   6  16        2.64        4.60      7.91 o 
   2   6  16        2.10        5.90      8.00 o 
   3   6  16        0.24       -8.91      7.54 o 
   4   6  16        2.92       -4.84      9.79 o 
  -6   7  16        0.82       -6.75     15.08 o 
  -5   7  16        0.25        8.51     11.84 o 
  -4   7  16        0.00        3.85     13.21 o 
  -3   7  16        1.43       -4.26     10.74 o 
  -2   7  16        0.34        8.47     15.61 o 
  -1   7  16       14.81        9.73     12.46 o 
   0   7  16        0.01       14.12     12.03 o 
   1   7  16        8.20        5.54      9.63 o 
   2   7  16        0.50       -2.25     16.47 o 
   3   7  16        0.93      -15.35     12.18 o 
  -4   8  16       20.58       10.59     13.48 o 
  -3   8  16        1.95       18.65     13.96 o 
  -2   8  16        3.46       18.38     14.27 o 
  -1   8  16       13.07       34.07     17.47 o 
   0   8  16        0.24       31.45     21.72 o 
   1   8  16        0.78        2.04     10.55 o 
  -8   1  17        0.05      -15.56     12.90 o 
  -7   1  17       10.54       12.10      9.71 o 
  -6   1  17      108.54      111.95     12.13 o 
  -5   1  17       48.51       42.40      9.44 o 
  -4   1  17        0.00       -3.87      5.61 o 
  -3   1  17      120.57      134.30     11.64 o 
  -2   1  17      354.74      383.52     17.36 o 
  -1   1  17       12.32       12.97      8.25 o 
   0   1  17       15.04       22.07     10.02 o 
   1   1  17       25.52       14.23     12.90 o 
   2   1  17       88.30       88.63     16.01 o 
   3   1  17       19.82       23.44     11.30 o 
   4   1  17        0.03       -5.58     10.55 o 
   5   1  17        0.02        1.24     10.85 o 
   6   1  17        0.25       -5.48      8.42 o 
  -8   2  17        1.27       10.33     10.32 o 
  -7   2  17        2.58       10.26      9.11 o 
  -6   2  17        0.86       -0.96      5.95 o 
  -5   2  17        1.91       -0.43      6.28 o 
  -4   2  17        0.08        0.86      5.57 o 
  -3   2  17       13.65       22.42      7.24 o 
  -2   2  17        0.87        2.38      6.01 o 
  -1   2  17      237.65      279.39     20.49 o 
   0   2  17        3.01       -3.61     11.51 o 
   1   2  17        6.53       17.92     13.10 o 
   2   2  17       17.85       32.87     12.74 o 
   3   2  17       17.92       24.95     12.41 o 
   4   2  17        1.57       -0.75     17.97 o 
   5   2  17        0.92       -3.36      8.44 o 
   6   2  17        0.06       -6.55      9.63 o 
  -8   3  17        0.04        4.13     10.44 o 
  -7   3  17        0.32        3.09      7.38 o 
  -6   3  17        0.13        4.41      7.91 o 
  -5   3  17       43.96       55.52      9.28 o 
  -4   3  17        6.02        6.87      6.66 o 
  -3   3  17        0.18       -0.01      4.90 o 
  -2   3  17      110.47       98.68     10.46 o 
  -1   3  17       22.58       34.02      9.56 o 
   0   3  17      142.30      192.35     15.25 o 
   1   3  17        0.67        6.63      8.39 o 
   2   3  17        5.04      -10.05      7.22 o 
   3   3  17        0.62        1.85      6.90 o 
   4   3  17        0.83       -3.86      8.67 o 
   5   3  17        0.45      -12.15      8.10 o 
  -8   4  17        3.09       -1.50     22.46 o 
  -7   4  17        0.56       16.09     14.23 o 
  -6   4  17        3.49        6.72      9.91 o 
  -5   4  17       23.27       19.72     10.91 o 
  -4   4  17        1.48        2.91      9.62 o 
  -3   4  17        0.01        3.38      7.31 o 
  -2   4  17        5.85        6.36      7.23 o 
  -1   4  17      220.86      232.56     17.52 o 
   0   4  17       11.14        7.59     11.62 o 
   1   4  17        8.54        8.23     10.06 o 
   2   4  17        3.70        1.18      8.19 o 
   3   4  17        0.61        3.63      9.34 o 
   4   4  17        1.19       -1.41      8.15 o 
   5   4  17        0.02       -6.52      9.77 o 
  -7   5  17        0.00        8.86     18.26 o 
  -6   5  17       20.88       23.19     11.09 o 
  -5   5  17        1.87        4.98     10.03 o 
  -4   5  17        1.31       -5.11      8.67 o 
  -3   5  17        0.56        9.95     11.17 o 
  -2   5  17       53.40       32.93     12.37 o 
  -1   5  17        3.02        1.68      9.34 o 
   0   5  17       36.86       40.35     11.24 o 
   1   5  17        0.43        7.22      8.61 o 
   2   5  17        4.58        1.33      7.13 o 
   3   5  17        6.42       11.58      9.97 o 
   4   5  17        0.16       -3.06      7.87 o 
  -6   6  17        3.35       10.03     11.62 o 
  -5   6  17        0.70        5.13     11.31 o 
  -4   6  17        0.68        0.79      9.43 o 
  -3   6  17        0.23        7.02     10.68 o 
  -2   6  17        6.49       25.05     14.92 o 
  -1   6  17       50.75       57.12     16.67 o 
   0   6  17        5.15       26.18     13.31 o 
   1   6  17        2.61        2.85     10.20 o 
   2   6  17        4.26        5.74      8.61 o 
   3   6  17        0.72        7.36      8.87 o 
  -5   7  17        0.01       30.48     17.91 o 
  -4   7  17        2.45       -6.22     11.53 o 
  -3   7  17       21.32       48.17     16.37 o 
  -2   7  17        4.33       16.85     15.89 o 
  -1   7  17       20.14       19.34     13.02 o 
   0   7  17        2.63        7.32     14.55 o 
   1   7  17        0.89       24.65     13.21 o 
   2   7  17        3.71        6.74     17.97 o 
  -3   8  17        0.63       26.14     15.25 o 
  -2   8  17        0.43       17.22     17.47 o 
  -1   8  17        0.23       17.22     14.75 o 
   0   8  17        0.20       20.22     22.46 o 
  -8   0  18       16.07       23.21     20.22 o 
  -7   0  18       19.06       24.27     15.33 o 
  -6   0  18        0.62       -5.10      8.19 o 
  -5   0  18       69.19      105.74     17.69 o 
  -4   0  18      308.03      350.56     25.15 o 
  -3   0  18      160.59      236.71     21.74 o 
  -2   0  18       38.51       24.60     10.23 o 
  -1   0  18        0.02        9.73     12.73 o 
   1   0  18        0.02        3.74     13.48 o 
   2   0  18       14.66       35.20     17.22 o 
   3   0  18        0.07        6.74     14.23 o 
   4   0  18        1.57       -9.73     17.22 o 
   5   0  18        0.05       -7.49     10.48 o 
  -8   1  18       10.20       16.76     11.91 o 
  -7   1  18        0.52        4.19      7.98 o 
  -6   1  18        0.05        6.59      7.81 o 
  -5   1  18        1.30        1.72      8.27 o 
  -4   1  18        0.59        8.63      7.13 o 
  -3   1  18        8.99        5.86      6.73 o 
  -2   1  18       42.82       61.35      8.82 o 
  -1   1  18        9.36        8.99      9.00 o 
   0   1  18        0.26        2.21      9.69 o 
   1   1  18       14.93        8.72      9.70 o 
   2   1  18        0.03       -3.73     12.37 o 
   3   1  18        2.20       -2.25      9.53 o 
   4   1  18        0.06        0.79     10.61 o 
   5   1  18        3.55        0.70      8.28 o 
  -8   2  18        3.55       12.90     11.57 o 
  -7   2  18       37.71       60.55     11.38 o 
  -6   2  18        0.67        3.94      6.67 o 
  -5   2  18        6.00       11.80      7.64 o 
  -4   2  18      146.45      152.65     11.83 o 
  -3   2  18       78.41      102.08     10.13 o 
  -2   2  18        2.39       10.50      6.27 o 
  -1   2  18        0.05      -10.86      7.24 o 
   0   2  18       20.16        7.57      9.16 o 
   1   2  18        5.87        0.86     10.53 o 
   2   2  18        0.52       -3.44     10.43 o 
   3   2  18        0.43      -13.66      9.28 o 
   4   2  18        0.35       -4.80      8.95 o 
   5   2  18        0.00       -4.87      9.53 o 
  -8   3  18       29.54       44.66     13.95 o 
  -7   3  18        1.28        2.00      8.52 o 
  -6   3  18        0.75        6.94      9.24 o 
  -5   3  18        6.16        9.90      9.02 o 
  -4   3  18        0.26        3.75      6.81 o 
  -3   3  18       48.22       55.51      8.03 o 
  -2   3  18       10.72       18.67      8.81 o 
  -1   3  18       29.72       26.86      8.66 o 
   0   3  18        4.38       18.08     12.68 o 
   1   3  18       38.79       43.81     13.24 o 
   2   3  18        0.72       -0.79      7.44 o 
   3   3  18        0.85        1.72      9.38 o 
   4   3  18        0.01       -8.34      7.21 o 
   5   3  18        1.34        6.68      9.50 o 
  -7   4  18       16.21       29.09     12.79 o 
  -6   4  18        0.05        4.66      9.47 o 
  -5   4  18        0.37       11.88     11.31 o 
  -4   4  18       15.77        1.96      8.36 o 
  -3   4  18        1.81        0.41      7.04 o 
  -2   4  18       12.15       18.73      8.87 o 
  -1   4  18        0.97        7.96      8.34 o 
   0   4  18        0.03        9.12     11.91 o 
   1   4  18        0.10        1.43     15.73 o 
   2   4  18        0.70       -5.54      8.08 o 
   3   4  18        0.70        6.03      9.06 o 
   4   4  18        0.00        5.76      9.08 o 
  -7   5  18        0.67       14.97     18.26 o 
  -6   5  18        1.04       13.18     11.03 o 
  -5   5  18        3.15        0.53     10.43 o 
  -4   5  18        1.39       -1.50      9.54 o 
  -3   5  18       14.91       17.94     10.69 o 
  -2   5  18        7.36        9.04     13.65 o 
  -1   5  18        8.81       10.02      9.68 o 
   0   5  18        9.01       28.06     10.47 o 
   1   5  18        6.70       10.61     12.77 o 
   2   5  18        0.20       -0.01      9.33 o 
   3   5  18        0.12       -0.65      8.26 o 
   4   5  18        0.25       -0.03      8.15 o 
  -6   6  18        0.05        0.46     12.97 o 
  -5   6  18        4.92       11.47     11.21 o 
  -4   6  18        1.79        7.63      9.03 o 
  -3   6  18       20.11       24.24     13.83 o 
  -2   6  18        3.94       11.84     12.33 o 
  -1   6  18        0.05       13.93     12.95 o 
   0   6  18        0.10        8.63     11.08 o 
   1   6  18        1.81        9.73     15.73 o 
   2   6  18        0.01       -4.64     15.35 o 
   3   6  18        0.92        0.03     10.21 o 
  -4   7  18        2.82        8.09     11.66 o 
  -3   7  18        7.82       33.35     15.78 o 
  -2   7  18        3.81       22.54     15.11 o 
  -1   7  18        0.01       14.83     12.95 o 
   0   7  18        0.68       14.29     11.16 o 
   1   7  18        0.04       10.48     14.23 o 
  -8   1  19        0.14        7.28     13.10 o 
  -7   1  19        0.90        6.34      8.68 o 
  -6   1  19      106.87      132.65     14.11 o 
  -5   1  19       46.07       59.96     10.56 o 
  -4   1  19        0.08        2.08      7.62 o 
  -3   1  19       23.66       26.01      8.07 o 
  -2   1  19       64.76       78.18     11.42 o 
  -1   1  19        4.16       -1.50      7.94 o 
   0   1  19       12.94       21.48     10.02 o 
   1   1  19        0.04       -1.79      9.53 o 
   2   1  19        5.81       10.98     11.49 o 
   3   1  19        5.96        3.85     10.78 o 
   4   1  19        0.44        5.35      9.49 o 
   5   1  19        0.51       -7.20      6.82 o 
  -8   2  19        0.02        5.06     11.74 o 
  -7   2  19        2.87       21.07     10.16 o 
  -6   2  19       17.69       35.60      9.38 o 
  -5   2  19        0.00        5.18      7.05 o 
  -4   2  19       32.47       43.27      8.54 o 
  -3   2  19        3.02       13.10      6.70 o 
  -2   2  19       40.85       55.56     11.66 o 
  -1   2  19       18.93       22.66     11.91 o 
   0   2  19        2.33        9.88     10.24 o 
   1   2  19        2.07        6.39      9.49 o 
   2   2  19        0.74       13.08     10.23 o 
   3   2  19        0.42       -7.03     10.23 o 
   4   2  19        0.63       -7.55      9.14 o 
   5   2  19        0.15       -6.58      6.92 o 
  -7   3  19        0.62        5.23     10.34 o 
  -6   3  19       15.01       20.40      9.51 o 
  -5   3  19       13.18       21.93      8.27 o 
  -4   3  19        2.95        2.12      6.41 o 
  -3   3  19        0.14        2.17      5.23 o 
  -2   3  19        1.94       -0.43      6.95 o 
  -1   3  19        0.21        2.59     10.77 o 
   0   3  19        2.24        3.80      9.53 o 
   1   3  19        0.09        1.50     10.59 o 
   2   3  19        3.86        5.13     11.08 o 
   3   3  19        0.35       -8.55      6.98 o 
   4   3  19        0.61        7.19      8.98 o 
  -7   4  19        0.66       21.18     14.60 o 
  -6   4  19        9.84       16.15     10.59 o 
  -5   4  19        0.06        6.25     11.57 o 
  -4   4  19        2.32       11.87      9.38 o 
  -3   4  19       20.60       42.33     21.34 o 
  -2   4  19        0.19       -5.45      7.71 o 
  -1   4  19        9.12        6.58      9.33 o 
   0   4  19        3.30       -0.32     13.85 o 
   1   4  19        0.02       -7.29      8.64 o 
   2   4  19        1.45       -3.16     16.85 o 
   3   4  19        0.14        0.84      9.77 o 
   4   4  19        0.00        2.31      9.34 o 
  -6   5  19        0.29       14.33     11.92 o 
  -5   5  19        0.14        0.52     11.62 o 
  -4   5  19        1.73       10.82     11.80 o 
  -3   5  19        4.35        6.14     12.36 o 
  -2   5  19        1.75       -2.91     11.64 o 
  -1   5  19       13.75       17.63     10.23 o 
   0   5  19       11.02        6.13     11.51 o 
   1   5  19        1.28       -0.37      9.73 o 
   2   5  19        0.01       -1.41     14.98 o 
   3   5  19        0.67        6.19      9.13 o 
  -5   6  19        0.00        2.92     12.43 o 
  -4   6  19        0.01        9.56     10.45 o 
  -3   6  19        1.18        6.92     12.42 o 
  -2   6  19        2.39       10.59     12.58 o 
  -1   6  19        2.11        8.24     10.05 o 
   0   6  19        5.21       22.46     17.97 o 
   1   6  19        0.02       20.97     17.22 o 
   2   6  19        0.03        9.70     12.14 o 
  -3   7  19        5.53       23.80     17.60 o 
  -2   7  19        4.43       10.87     12.68 o 
  -1   7  19        5.48       15.00     16.14 o 
   0   7  19        0.04        6.42     12.43 o 
  -7   0  20        8.33       20.27     15.11 o 
  -6   0  20        0.69        1.50     10.77 o 
  -5   0  20       23.49       12.33     10.61 o 
  -4   0  20        2.97       -1.50      7.41 o 
  -3   0  20       10.84       -2.33      8.59 o 
  -2   0  20       17.45       22.46     16.47 o 
  -1   0  20        3.62       11.23     16.47 o 
   0   0  20       11.41       11.98     13.48 o 
   1   0  20        1.70        2.25     11.98 o 
   2   0  20        9.64       22.46     18.72 o 
   3   0  20        0.04       -8.99     10.48 o 
   4   0  20        1.72       -1.50     14.23 o 
  -7   1  20        0.01        0.65      9.25 o 
  -6   1  20        2.06        6.16      7.80 o 
  -5   1  20        3.13       16.99      8.21 o 
  -4   1  20       16.58       21.60      8.35 o 
  -3   1  20        6.97       19.04      7.67 o 
  -2   1  20        1.36       12.40      9.36 o 
  -1   1  20        1.19       -1.90     10.32 o 
   0   1  20        0.25        0.63      8.19 o 
   1   1  20        2.11       -3.80     11.30 o 
   2   1  20        0.58       -4.63     11.51 o 
   3   1  20        0.33       -1.12     11.12 o 
   4   1  20        0.09       -1.11      8.09 o 
  -7   2  20        4.38       14.26      9.04 o 
  -6   2  20        0.40        8.39      6.78 o 
  -5   2  20       13.41       15.37      8.58 o 
  -4   2  20        0.46        8.40      6.99 o 
  -3   2  20        3.85       23.68      8.20 o 
  -2   2  20        6.32        5.69      7.80 o 
  -1   2  20        1.36       12.58     13.10 o 
   0   2  20       31.33       36.60     14.98 o 
   1   2  20        0.02       -3.45      8.09 o 
   2   2  20        0.26        7.91     10.77 o 
   3   2  20        0.90        0.61      8.42 o 
   4   2  20        0.11        1.17     10.32 o 
  -7   3  20        0.00        2.17      9.44 o 
  -6   3  20        4.42       12.85     10.69 o 
  -5   3  20        0.01        6.86      8.61 o 
  -4   3  20       24.60       35.64      8.33 o 
  -3   3  20        0.00       -3.90      7.76 o 
  -2   3  20        0.28        6.49      7.91 o 
  -1   3  20        0.30       -2.06     10.43 o 
   0   3  20        0.71       13.98     12.36 o 
   1   3  20        7.14       20.97     11.65 o 
   2   3  20        0.00       -1.08     10.32 o 
   3   3  20        0.12        3.91      9.36 o 
   4   3  20        0.86        1.19      7.67 o 
  -6   4  20        3.59        4.09     12.08 o 
  -5   4  20        0.01       15.21     11.38 o 
  -4   4  20        2.74       10.45     11.46 o 
  -3   4  20        2.08        2.31     11.33 o 
  -2   4  20        5.30       11.38     10.38 o 
  -1   4  20        0.25        7.06     10.97 o 
   0   4  20        2.47        5.99     11.98 o 
   1   4  20        0.08       -4.16     12.03 o 
   2   4  20        0.04       -0.25      9.38 o 
   3   4  20        0.26       -3.53     10.20 o 
  -5   5  20        1.43       10.43     11.12 o 
  -4   5  20        0.95        2.40     13.21 o 
  -3   5  20        0.10       11.90     14.03 o 
  -2   5  20        7.60       31.85     14.71 o 
  -1   5  20        0.22        5.99     11.98 o 
   0   5  20        0.57        3.31     10.02 o 
   1   5  20        0.18        5.44     13.49 o 
   2   5  20        0.01        4.39     12.73 o 
  -4   6  20        0.18       -4.81     11.24 o 
  -3   6  20        2.65       -5.27     14.92 o 
  -2   6  20        1.54        8.21     12.74 o 
  -1   6  20        0.20        7.55     13.31 o 
   0   6  20        0.02       11.98     17.22 o 
   1   6  20        0.06       15.73     17.22 o 
  -7   1  21        6.48       11.30      9.90 o 
  -6   1  21       18.72       20.51      8.67 o 
  -5   1  21        3.61       13.93      7.84 o 
  -4   1  21        8.38       10.67      7.53 o 
  -3   1  21        2.73        0.63      8.50 o 
  -2   1  21       22.48       19.47     11.65 o 
  -1   1  21        4.63       11.94     10.11 o 
   0   1  21        4.93       16.91     10.39 o 
   1   1  21        0.03        5.22      8.82 o 
   2   1  21        2.92        2.56      9.14 o 
   3   1  21        0.26        4.56      9.14 o 
  -7   2  21        2.00       13.10     10.63 o 
  -6   2  21        0.39        7.17      8.86 o 
  -5   2  21        0.08       12.77      7.75 o 
  -4   2  21        0.61        5.49      6.39 o 
  -3   2  21        0.15        8.10      9.00 o 
  -2   2  21        2.41        0.14      8.99 o 
  -1   2  21        1.92        3.98     10.39 o 
   0   2  21        0.84        8.80     11.61 o 
   1   2  21        0.00      -11.01     10.39 o 
   2   2  21        0.30        1.60      9.49 o 
   3   2  21        0.46       -4.90      7.89 o 
  -6   3  21        0.01        4.03      9.10 o 
  -5   3  21        0.70        5.54      8.36 o 
  -4   3  21        1.25        8.14      7.79 o 
  -3   3  21        0.03        4.05      8.04 o 
  -2   3  21       19.24        8.24      9.73 o 
  -1   3  21        0.50        1.98      8.09 o 
   0   3  21        0.01        4.53     10.53 o 
   1   3  21        0.00        2.65      8.63 o 
   2   3  21        0.96        1.50     14.98 o 
   3   3  21        0.13        4.56     13.10 o 
  -5   4  21        1.13       12.51     11.18 o 
  -4   4  21        3.50        7.20     12.02 o 
  -3   4  21        0.36        9.98     14.55 o 
  -2   4  21        3.10       14.01      9.64 o 
  -1   4  21        1.34        2.67      7.73 o 
   0   4  21        0.12       -5.61     10.09 o 
   1   4  21        0.19        8.01     11.77 o 
   2   4  21        0.26       -8.41      8.09 o 
  -4   5  21        0.07       11.11     12.58 o 
  -3   5  21        0.07        7.81     13.49 o 
  -2   5  21        1.53       10.47     15.56 o 
  -1   5  21        1.63        4.49     11.23 o 
   0   5  21        1.42       14.36     23.96 o 
   1   5  21        0.03       -0.47      9.90 o 
  -2   6  21        0.23        0.60     15.78 o 
  -1   6  21        0.11        3.74     15.73 o 
  -6   0  22        1.95       10.30     12.68 o 
  -5   0  22        0.04       11.08     11.22 o 
  -4   0  22        3.74       15.69     12.58 o 
  -3   0  22        3.99        6.74     14.23 o 
  -2   0  22        0.57       -2.25     14.98 o 
  -1   0  22        0.25       -9.73      9.73 o 
   0   0  22        0.08       -3.00     14.23 o 
   1   0  22        0.00        0.00     10.48 o 
   2   0  22        0.03       -1.50     14.23 o 
   3   0  22        0.88       -4.49      7.49 o 
  -6   1  22        0.33        9.12      8.76 o 
  -5   1  22        0.18        2.04      7.49 o 
  -4   1  22        0.72        5.56      8.71 o 
  -3   1  22        0.87        4.25      9.70 o 
  -2   1  22        0.59        8.99      8.84 o 
  -1   1  22        0.02        8.84      8.96 o 
   0   1  22        0.06       -2.25      7.41 o 
   1   1  22        0.42        3.62      9.14 o 
   2   1  22        0.04        6.67      8.63 o 
   3   1  22        0.08       -5.08      6.45 o 
  -6   2  22        0.12        9.56     12.70 o 
  -5   2  22        0.00       11.37      8.70 o 
  -4   2  22        7.44        8.24      8.23 o 
  -3   2  22        0.12        3.74      8.47 o 
  -2   2  22        0.39        5.58      7.80 o 
  -1   2  22        0.25        2.48      7.56 o 
   0   2  22        2.56        8.48     11.16 o 
   1   2  22        0.02       -4.25     10.24 o 
   2   2  22        0.50       -4.77      7.13 o 
  -5   3  22        0.87        9.04      9.73 o 
  -4   3  22        3.55       18.67     10.21 o 
  -3   3  22        0.23        1.36      6.87 o 
  -2   3  22        0.06        8.39      7.97 o 
  -1   3  22        0.29       -0.23      9.84 o 
   0   3  22        0.07        1.43      7.89 o 
   1   3  22        0.39        7.18     10.09 o 
   2   3  22        0.33        0.14      8.56 o 
  -4   4  22        7.20       14.25     15.11 o 
  -3   4  22        1.06        0.90     14.55 o 
  -2   4  22        2.58       14.80     12.73 o 
  -1   4  22        0.37        0.44      8.47 o 
   0   4  22        0.32        0.36      7.60 o 
   1   4  22        0.03       -3.70     11.98 o 
  -3   5  22        0.37        5.06     12.13 o 
  -2   5  22        0.95        6.74     11.98 o 
  -1   5  22        0.68       11.23     11.23 o 
  -5   1  23        0.12        8.71      9.17 o 
  -4   1  23        0.04        2.43      9.31 o 
  -3   1  23        0.35        5.86      7.56 o 
  -2   1  23        0.08       12.32      9.25 o 
  -1   1  23        0.07        1.11      8.72 o 
   0   1  23        1.08       -1.84      8.19 o 
   1   1  23        0.53        1.50      8.19 o 
   2   1  23        1.78        1.63      6.07 o 
  -5   2  23        1.07        6.15      6.70 o 
  -4   2  23        0.60        4.94      8.17 o 
  -3   2  23        0.00        7.83      9.53 o 
  -2   2  23        0.71       13.89     10.24 o 
  -1   2  23        0.05        7.53      8.95 o 
   0   2  23        0.05        7.41      9.36 o 
   1   2  23        0.16        2.80      8.19 o 
  -4   3  23        0.74        4.12     13.77 o 
  -3   3  23        0.67       15.74      9.84 o 
  -2   3  23        0.09        9.29      9.28 o 
  -1   3  23        0.86        8.84      8.56 o 
   0   3  23        0.06        0.67      7.54 o 
   1   3  23        0.00        0.89      7.59 o 
  -3   4  23        1.92       28.46     21.72 o 
  -2   4  23        0.31        0.00      7.49 o 
  -1   4  23        0.01        4.94      9.23 o 
  -4   0  24        0.04       12.73     15.73 o 
  -3   0  24        0.96        8.24     11.23 o 
  -2   0  24        1.78        4.49     10.48 o 
  -1   0  24        0.01        2.25      9.73 o 
   0   0  24        0.72        2.25     11.98 o 
  -4   1  24        0.00        3.90     12.43 o 
  -3   1  24        0.04        4.41      9.36 o 
  -2   1  24        0.06        3.64      7.19 o 
  -1   1  24        0.08       -1.83      7.66 o 
   0   1  24        0.30       -0.48      8.82 o 
  -4   2  24        0.27        8.92     11.30 o 
  -3   2  24        0.98        8.78      8.63 o 
  -2   2  24        0.55        4.77      7.86 o 
  -1   2  24        0.25       17.47      9.36 o 
   0   2  24        1.13        5.67      9.28 o 
  -2   3  24        0.24       10.51      7.97 o 
                                                 
